# Supplementary material for: Evaluation and screening of technology start-ups based on PCA and GA-BPNN
Source: PLoS One. 2024 Feb 8;19(2):e0289691. doi: 10.1371/journal.pone.0289691 (PMC10852304; doi:10.1371/journal.pone.0289691)
Supplement: S1 File — (ZIP) [file pone.0289691.s002.zip]

Archive with 72 entries (70 files):
- data set/
- data set/data.xlsx
- data set/data1.m
- data set/de_code.m
- data set/fitness.m
- data set/ga.m
- data set/gabpEval.m
- data set/gadecod.m
- data set/gaot/
- data set/gaot/adjswapMutation.m
- data set/gaot/arithXover.m
- data set/gaot/b2f.m
- data set/gaot/binaryExample.m
- data set/gaot/binaryMutation.m
- data set/gaot/boundaryMutation.m
- data set/gaot/calcbits.m
- data set/gaot/Contents.m
- data set/gaot/coranaEval.m
- data set/gaot/coranaFeval.m
- data set/gaot/coranaMin.m
- data set/gaot/cyclicXover.m
- data set/gaot/delta.m
- data set/gaot/dists.m
- data set/gaot/EER.m
- data set/gaot/enhancederXover.m
- data set/gaot/erXover.m
- data set/gaot/f2b.m
- data set/gaot/floatExample.m
- data set/gaot/floatGradExample.m
- data set/gaot/ga.m
- data set/gaot/gademo.m
- data set/gaot/gademo1.m
- data set/gaot/gademo1eval1.m
- data set/gaot/gademo2.m
- data set/gaot/gademo3.m
- data set/gaot/gaMichEval.m
- data set/gaot/gaotv5.ps
- data set/gaot/gaZBGrad.m
- data set/gaot/gaZBGradEval.m
- data set/gaot/heuristicXover.m
- data set/gaot/initializega.m
- data set/gaot/initializeoga.m
- data set/gaot/inversionMutation.m
- data set/gaot/linerorderXover.m
- data set/gaot/maxGenTerm.m
- data set/gaot/multiNonUnifMutation.m
- data set/gaot/nonUnifMutation.m
- data set/gaot/normGeomSelect.m
- data set/gaot/optMaxGenTerm.m
- data set/gaot/orderBasedExample.m
- data set/gaot/orderbasedXover.m
- data set/gaot/parse.m
- data set/gaot/partmapXover.m
- data set/gaot/plotCorana.m
- data set/gaot/README
- data set/gaot/roulette.m
- data set/gaot/shiftMutation.m
- data set/gaot/simpleXover.m
- data set/gaot/singleptXover.m
- data set/gaot/startup.m
- data set/gaot/swapMutation.m
- data set/gaot/threeswapMutation.m
- data set/gaot/tournSelect.m
- data set/gaot/tspEval.m
- data set/gaot/unifMutation.m
- data set/gaot/uniformXover.m
- data set/initializega.m
- data set/main.m
- data set/main_BP.m
- data set/main_GA_BP.m
- data set/PointNumber.m
- data set/Table 6 in its entirety..xlsx
