# Supplementary material for: Evaluation and screening of technology start-ups based on PCA and GA-BPNN
Source: PLoS One. 2024 Feb 8;19(2):e0289691. doi: 10.1371/journal.pone.0289691 (PMC10852304; doi:10.1371/journal.pone.0289691)
Supplement: S1 File — (ZIP) [file pone.0289691.s002.zip › data set/data.xlsx]

## Sheet: 工作表1
No. of enterprise	F1	F2	F3	F4	F5	F6	F7	F8	F9	F10	F11	F12	F13	F14	F15	F16	F17	F18	F19	F20	F21	F22
1	1.531	7.095	0.834	7.117	4.636	2.683	2.916	-0.745	0.376	-0.443	0.035	0.242	-0.662	1.705	1.218	1.648	0.746	-0.604	4.385	1.612	-2.402	1.097	1
2	1.651	8.045	-0.892	4.247	1.694	4.733	0.667	0.006	1.369	2.443	-0.366	0.217	0.136	1.214	-0.258	2.486	0.72	0.528	1.63	0.717	-0.973	2.594	1
3	3.52	5.401	-1.966	3.712	1.522	2.191	1.057	0.16	1.477	3.466	-1.277	0.443	0.045	1.183	-0.185	1.602	0.865	1.559	2.205	1.172	-0.163	2.355	1
4	5.021	3.409	3.93	4.693	1.708	3.427	0.886	1.353	0.222	1.493	-0.547	0.108	-0.16	1.433	-0.296	2.466	0.45	0.118	2.365	1.674	-1.498	2.433	1
5	4.501	0.776	1.59	4.92	2.804	1.703	1.61	1.508	-0.187	2.893	-1.002	1.575	0.439	0.517	0.224	0.734	0.468	0.923	2.299	1.978	-1.214	2.165	1
6	2.75	8.878	-0.964	3.11	1.308	4.641	-0.113	0.564	0.46	2.942	-0.768	0.03	-0.395	0.734	-0.425	1.243	0.79	0.613	1.026	1.297	-0.691	1.405	1
7	8.025	6.82	1.505	3.41	0.349	2.825	1.359	-0.88	4.016	1.468	0.185	0.347	0.45	0.357	2.253	1.211	1.147	3.311	2.413	1.519	-2.334	0.768	1
8	2.916	6.066	-1.744	4.614	1.546	3.947	2.423	0.08	1.56	3.268	-1.092	0.376	0.295	0.714	0.113	2.023	0.272	0.061	1.58	0.827	-0.979	2.521	1
9	3.474	4.707	-1.974	4.833	1.072	2.115	2.905	0.795	1.759	3.344	-1.667	0.827	0.584	-0.012	-0.027	1.455	0.658	0.222	1.48	0.693	-0.913	2.449	1
10	7.69	8.288	1.2	4.122	-0.968	4.385	2.019	-0.578	2.846	2.042	-0.15	0.06	-0.475	0.776	0.537	0.423	1.02	1.195	1.946	0.563	-0.655	1.483	1
11	4.094	5.68	-2.096	3.584	0.612	3.957	2.475	0.558	0.722	2.898	-0.856	0.048	0.349	0.46	-0.535	1.415	0.102	-0.265	1.912	0.987	-1.633	2.525	1
12	4.033	5.514	1.881	5.416	-0.041	1.923	0.695	-0.959	2.992	2.097	0.264	2.094	0.338	1.047	0.344	-0.309	1.881	2.194	3.028	-0.739	-0.768	1.703	1
13	0.733	5.377	-0.669	0.169	0.12	3.485	2.124	-1.441	1.318	1.85	0.264	0.847	1.291	-0.3	0.451	2.733	0.982	1.512	1.168	0.995	-0.872	1.379	1
14	1.963	7.733	-0.486	3.01	2.74	5.351	2.273	-0.043	1.483	2.551	-1.226	0.667	-1.375	1.055	0.548	0.773	0.251	0.855	1.453	0.878	-0.731	2.094	1
15	4.328	5.984	3.193	5.355	2.015	1.139	2.445	-2.873	3.192	0.014	0.271	-0.04	-0.543	2.19	0.793	-0.431	1.216	0.399	4.895	1.746	-1.854	1.052	1
16	4.799	5.861	-0.205	3.238	1.457	3.545	0.714	1.442	0.954	2.371	0.112	0.086	0.686	0.875	-0.576	2.02	1.476	0.342	1.844	2.501	-1.979	2.494	1
17	3.906	5.322	-1.537	3.464	3.337	2.833	1.567	-0.218	2.678	2.966	-0.869	0.568	-0.329	0.268	1.006	0.978	0.617	2.508	1.646	0.97	-1.256	2.816	1
18	3.213	5.938	0.189	1.298	3.794	3.14	1.553	0.35	2.1	0.747	0.851	-1.869	1.643	-1.058	1.877	2.756	0.019	1.85	-0.169	1.753	-1.487	2.071	1
19	7.081	6.069	-0.504	0.726	-1.627	3.169	2.041	-2.424	1.811	0.059	1.311	1.185	0.08	0.826	0.523	0.713	-0.26	1.759	3.039	0.596	-0.366	1.73	1
20	3.139	4.946	-3.278	3.629	1.074	1.043	-0.295	-0.312	1.23	3.475	-1.807	1.724	0.738	0.807	-0.58	0.807	0.575	0.69	1.363	1.474	-0.439	1.788	1
21	2.022	5.785	-2.222	3.601	2.208	1.825	1.771	0.713	1.065	3.682	-2.185	1.287	-0.038	0.656	0.207	0.943	-0.098	1.28	2.064	1.303	-0.543	1.571	1
22	3.09	5.74	-0.722	1.932	2.092	3.263	0.735	0.03	1.52	3.534	-0.592	-0.15	-0.253	1.648	-0.423	1.405	0.608	0.983	1.976	2.435	-0.915	2.377	1
23	8.601	7.425	0.402	5.285	-0.608	0.397	-0.918	0.579	3.55	1.237	-0.091	0.492	0.631	0.214	0.787	0.51	1.69	3.202	3.073	0.323	-1.258	1.247	1
24	9.1	10.462	1.072	3.506	0.602	3.586	0.987	1.955	0.764	-0.115	0.157	0.094	0.205	0.338	0.488	-0.084	0.103	1.344	2.604	0.901	-1.749	0.36	1
25	1.38	7.81	-1.454	3.02	2.856	4.269	0.961	-0.204	1.074	3.21	-0.658	0.572	-0.659	1.794	0.309	1.759	0.098	1.409	2.224	1.365	-0.687	1.933	1
26	6.671	5.281	-2.565	3.174	4.285	1.436	2.737	3.483	-0.497	1.384	-0.065	1.49	1.58	-0.301	1.415	2.998	-0.645	0.918	1.287	0.454	-0.622	1.875	1
27	5.336	7.012	-1.225	2.232	1.301	4.033	1.278	1.565	-0.151	2.018	-0.908	0.361	-0.986	0.92	-0.199	0.224	0.563	0.912	2.575	1.636	-1.511	1.375	1
28	4.016	6.476	-0.824	3.466	1.222	4.359	2.243	0.078	1.574	3.138	-0.486	0.066	0.119	1.046	-0.247	2.351	0.896	0.301	1.568	1.213	-1.349	2.607	1
29	6.03	7.117	-1.878	1.714	2.424	2.356	-1.916	-0.454	1.862	1.249	-0.577	0.008	1.012	0.725	-0.791	0.869	0.324	1.346	1.2	0.936	-1.958	2.461	1
30	6.462	8.522	1.162	4.138	-2.064	2.733	0.525	0.056	3.442	1.726	-0.604	-0.664	0.125	2.104	-0.125	1.853	-0.368	1.915	2.87	0.537	-0.553	1.633	1
31	0.016	9.164	-3.368	5.698	3.164	2.161	-0.099	-2.182	0.562	-0.52	0.604	-0.432	-0.383	1.914	-0.031	0.837	0.368	-1.217	3.494	1.645	-1.635	1.361	1
32	4.657	5.607	0.503	0.89	3.947	3.202	1.984	0.659	2.696	2.876	-0.589	-0.52	0.736	0.495	-1.035	1.647	0.605	-0.229	1.598	1.519	-1.575	2.291	1
33	8.698	9.136	0.393	4.125	-1.935	3.441	-0.552	0.958	1.007	0.814	0.288	-0.095	-0.069	0.809	-0.221	0.009	1.156	1.479	3.13	0.825	-1.059	0.751	1
34	0.636	7.134	-0.563	2.961	0.151	3.227	1.42	0.665	2.389	2.625	-0.609	-0.512	0.594	0.94	0.255	2.673	-0.024	0.746	0.793	1.28	-1.745	1.28	1
35	4.968	5.721	-0.353	2.672	0.192	2.866	2.862	2.27	1.337	1.059	-1.48	-0.446	-0.525	2.81	0.059	2.884	1.107	0.596	1.508	1	-2.27	2.032	1
36	2.285	4.508	-1.078	-0.281	0.47	2.59	3.565	0.93	1.265	1.54	-0.979	-0.564	-0.554	2.627	0.417	2.25	0.833	1.644	1.267	0.391	-1.003	2.085	1
37	3.847	8.761	0.967	3.612	-2.761	1.915	-0.902	-0.931	4.024	0.9	-0.165	0.193	0.931	1.482	0.254	1.762	0.058	1.211	1.259	0.826	-1.359	0.435	1
38	5.36	5.606	-0.917	2.362	1.246	3.663	2.822	1.38	-0.055	1.752	0.279	-0.213	0.497	0.545	0.65	2.966	0.698	1.204	2.279	1.57	-0.896	2.037	1
39	6.323	6.582	-0.44	6.224	-1.658	2.245	2.87	2.89	4.112	0.01	2.128	1.439	0.237	1.251	0.286	-0.123	0.43	1.864	3.355	0.541	-0.922	1.447	1
40	1.585	6.392	-3.414	4.889	0.884	2.527	-0.179	0.69	0.766	2.517	0.575	0.242	0.582	0.441	-0.692	0.827	1.413	0.728	2.029	0.072	-0.685	2.6	1
41	6.662	10.975	1.247	3.386	0.458	2.445	-0.136	0.2	1.86	1.746	0.415	0.409	1.57	0.903	-0.205	1.286	0.735	1.707	1.973	0.724	-1.34	0.811	1
42	0.729	7.381	-1.254	2	1.048	2.765	0.501	1.107	1.413	3.439	-2.162	0.981	0.311	1.471	-0.786	1.205	-0.783	1.261	1.829	1.356	-1.513	1.384	1
43	5.866	7.161	1.105	1.833	-0.451	1.033	-1.931	-1.071	5.183	1.296	-0.09	0.319	-0.098	1.732	0.092	-0.49	-0.071	2.697	1.968	1.366	-1.698	1.726	1
44	0.493	6.077	-2.515	3.878	2.455	1.087	-0.319	0.835	3.011	2.897	-1.717	0.901	0.251	0.333	0.445	0.18	-0.492	2.742	1.601	0.205	-1.14	2.113	1
45	-0.41	8.844	-2.36	7.483	4.347	-0.33	2.969	-1.565	1.058	0.719	0.155	-0.403	-1.31	0.917	0.02	1.312	0.667	0.26	3.226	1.313	-0.83	1.588	1
46	7.624	6.962	-0.293	5.062	-0.045	1.167	0.231	-0.674	4.096	2.244	0.267	0.018	0.191	0.266	1.158	0.308	1.199	3.052	2.458	0.14	-0.694	1.736	1
47	4.264	6.332	-3.834	4.856	2.315	1.927	-0.614	2.541	0.133	2.058	1.307	1.682	0.258	0.993	0.022	1.604	1.035	0.608	2.347	-0.15	-1.117	2.321	1
48	4.525	4.988	-2.128	5.009	1.09	3.071	2.695	0.824	1.264	3.281	-1.771	0.396	0.082	-0.461	0.2	0.697	0.669	0.206	0.833	0.8	-0.271	2.27	1
49	0.37	6.247	-2.895	5.144	0.915	1.931	-0.736	-0.776	1.92	2.209	0.2	0.661	1.077	0.296	0.537	2.085	1.32	0.399	0.257	0.974	-0.557	1.538	1
50	-1.944	8.165	-3.444	6.487	2.694	0.683	0.999	-0.171	1.399	-0.332	0.331	-0.661	0.056	1.284	-0.091	0.181	0.242	-0.11	3.812	0.573	-1.633	1.693	1
51	2.387	8.334	-2.536	5.523	5.461	0.997	-0.838	-0.411	0.835	-0.527	1.126	0.736	-0.663	2.638	0.915	1.938	0.128	-1.295	3.242	2.537	-1.673	1.272	1
52	1.714	6.097	-3.972	7.93	3.046	-0.313	1.459	-2.108	1.697	0.446	-1.351	-0.231	0.079	1.269	0.723	1.22	0.153	-1.063	3.235	1.534	-0.233	1.589	1
53	-1.309	8.669	-1.652	4.702	3.97	1.973	2.165	-1.229	2.085	0.603	-0.862	-0.453	-0.877	2.573	0.594	1.043	-0.531	0.429	3.997	1.662	-1.603	1.276	1
54	4.465	7.722	-2.134	3.933	2.625	3.091	-0.656	1.885	0.639	2.703	0.704	1.646	0.081	1.782	0.117	2.784	0.902	0.545	2.012	0.523	-1.277	1.87	1
55	6.575	8.148	-1.189	1.907	5.01	3.142	0.641	2.507	0.106	2.324	-0.299	1.837	0.382	1.786	0.494	2.754	-0.34	1.125	1.873	1.448	-1.789	1.453	1
56	5.329	7.983	-1.083	8.205	1.981	-0.515	0.821	-2.844	4.539	-0.383	0.429	-1.169	-0.184	0.98	1.927	0.043	1.277	1.965	4.546	0.276	-0.59	1.371	1
57	7.093	6.371	-1.835	3.855	4.706	1.1	-0.569	2.683	0.653	0.856	0.142	1.292	0.602	1.249	0.558	2.679	-0.601	-0.009	0.904	1.899	-0.963	2.249	1
58	6.959	9.199	1.007	3.92	-1.21	2.355	1.249	-0.842	2.381	3.074	0.643	-0.013	0.307	1.74	0.516	1.014	0.62	1.471	2.628	0.784	-0.785	1.262	1
59	1.756	8.731	-1.397	5.135	7.066	3.237	3.747	-2.197	1.471	-0.408	-0.796	-0.529	1.954	2.634	-0.247	0.838	0.353	0.272	2.963	1.439	-1.39	1.589	1
60	6.051	8.087	-0.834	3.192	2.178	2.93	-0.049	2.046	0.157	2.096	-0.323	0.343	1.875	0.625	-0.799	2.438	1.304	0.744	1.619	1.692	-2.031	1.537	1
61	9.569	8.391	-0.742	7.731	4.92	-1.247	1.905	-0.461	3.867	-1.421	1.67	0.599	0.872	0.635	2.63	0.722	1.046	1.472	3.883	-0.177	-2.029	1.471	1
62	3.782	9.562	0.276	3.514	0.294	3.371	-0.435	-1.012	2.484	2.414	0.18	1.08	-0.085	1.88	0.353	0.565	0.782	2.479	3.056	0.655	-0.617	0.999	1
63	4.167	5.22	-2.818	3.959	2.269	0.7	2.031	3.32	0.122	1.106	-0.473	-0.132	2.191	-0.33	0.724	2.15	-0.737	1.759	1.679	0.664	-0.326	1.791	1
64	6.218	2.803	-5.04	1.211	1.943	-0.324	1.41	2.148	-1.175	0.869	-0.338	1.555	-0.607	2.221	1.255	1.679	0.333	0.811	1.679	0.425	-0.319	1.316	1
65	0.255	7.308	-2.058	7.53	3.968	1.497	3.141	-1.413	2.032	0.079	-0.593	-0.502	-0.431	1.178	1.02	1.508	0.776	-0.433	3.638	0.961	-0.919	2.124	1
66	6.439	8.138	0.091	3.822	4.691	3.596	-0.477	1.86	1.444	0.594	-0.403	-1.28	-0.037	-0.044	1.076	1.202	-0.088	1.621	0.982	1.924	-1.294	2.114	1
67	2.471	7.965	-2.087	2.934	2.225	4.019	-0.264	1.24	-0.452	1.991	0.15	0.864	-0.136	1.451	-0.252	1.104	0.54	1.408	3.07	1.539	-1.711	1.63	1
68	3.181	5.087	-2.436	6.246	5.554	-0.479	0.926	-1.01	2.506	0.235	0.081	-0.872	-0.388	0.951	1.669	0.083	1.265	1.567	4.226	2.592	-1.508	1.993	1
69	2.591	10.099	-0.196	0.351	3.662	1.803	-0.09	2.564	1.44	2.377	-0.761	2.152	1.043	1.743	-0.365	2.046	-0.38	0.682	1.148	0.443	-1.36	2.444	1
70	6.122	8.023	-1.655	8.289	1.641	-0.555	1.194	-1.93	2.556	-1.198	0.703	0.342	-0.055	1.698	1.705	0.342	1.095	0.505	4.741	1.636	-0.873	0.501	1
71	9.799	8.19	-0.886	5.373	2.649	0.214	-1.571	1.651	3.414	0.882	1.466	1.637	1.44	0.294	1.425	0.963	1.247	2.9	2.099	-0.863	-1.358	1.564	1
72	2.163	7.195	-0.835	2.792	3.091	3.455	-0.568	1.16	0.454	2.443	-0.06	0.592	-0.092	1.623	-0.02	1.428	0.678	1.45	2.5	2.653	-1.317	1.82	1
73	3.797	4.758	-2.669	2.659	2.334	1.387	2.154	1.878	-0.819	2.477	-1.17	0.829	0.486	0.186	1.153	1.714	-0.295	2.311	2.734	1.877	0.074	1.112	1
74	2.529	5.68	-2.513	3.083	3.006	2.199	1.678	1.476	-0.417	1.815	0.128	0.611	-0.002	0.678	1.437	1.882	0.245	2.651	2.866	1.347	0.288	1.606	1
75	8.441	8.27	1.103	4.748	-2.026	1.388	1.116	1.374	2.243	1.588	-1.312	-0.078	0.616	1.606	0.239	1.823	-0.923	1.894	3.358	1.261	-1	0.879	1
76	7.726	9.386	1.421	5.357	0.221	4.751	1.686	0.488	1.963	0.652	-0.1	0.261	-0.873	1.023	1.415	0.951	0.358	1.633	2.754	0.879	-0.649	1.159	1
77	8.581	8.273	0.778	4.825	-1.236	3.033	1.596	1.681	3.187	1.644	1.497	1.26	0.176	1.895	0.198	1.259	1.106	1.873	3.265	2.201	-0.55	0.185	1
78	6.261	6.995	-0.23	3.192	2.126	3.59	2.321	2.648	1.241	1.498	-0.539	-0.001	1.541	0.845	-0.327	2.652	-0.032	0.718	1.413	1.55	-2.545	2.355	1
79	3.906	5.598	-1.971	0.684	0.672	2.923	1.672	2.17	-0.427	1.388	0.279	-0.407	0.189	1.299	0.042	1.646	-0.638	2.132	3.105	1.526	-1.158	1.773	1
80	6.987	8.543	0.826	4.197	-1.22	2.993	0.687	-0.652	2.773	2.277	-0.166	-0.135	0.056	1.632	0.162	1.578	0.704	1.624	2.89	0.761	-0.513	1.344	1
81	4.478	7.489	-2.654	4.965	3.518	2.644	1.005	2.652	-0.431	0.887	0.438	0.285	1.068	0.104	0.306	1.428	0.283	0.967	2.188	0.935	-1.465	2.042	1
82	3.561	7.848	-2.59	7.502	4.33	-0.126	0.679	0.254	0.738	-0.54	-0.14	-0.526	1.779	0.724	0.201	1.681	1.727	-0.004	3.638	1.453	-1.405	1.415	1
83	5.364	8.966	0.744	2.636	3.396	3.61	2.493	2.527	0.554	1.125	-1.069	0.976	1.209	0.338	0.42	2.502	0.777	0.026	1.794	1.855	-1.905	2.526	1
84	5.541	5.745	-1.365	2.518	1.557	4.235	2.226	1.12	0.228	2.209	-0.268	0.602	-0.114	1.203	-0.218	1.378	0.698	0.902	2.934	1.803	-2.183	2.338	1
85	2.778	7.905	-1.611	1.404	0.353	2.75	0.644	2.7	-1.196	0.961	0.995	-0.519	0.691	0.822	-0.233	2.039	-0.597	1.698	2.549	1.324	-1.389	1.436	1
86	9.749	7.79	0.58	4.075	0.547	3.087	1.598	1.107	2.453	1.827	0.936	1.752	-0.151	1.808	1.073	2.114	0.632	1.219	2.87	0.451	-1.565	1.494	1
87	3.676	6.921	-2.683	1.587	1.94	3.235	-0.639	0.823	0.659	3.318	0.42	1.512	-0.206	1.949	-0.83	1.465	0.578	0.61	2.118	0.287	-1.371	2.219	1
88	3.651	7.155	-2.484	5.002	3.801	2.137	0.838	2.55	0.756	2.215	0.287	2.003	-0.614	1.324	1.177	2.386	0.134	0.866	2.146	0.305	-0.805	1.852	1
89	8.573	10.644	2.088	1.622	-0.302	1.355	0.707	1.977	0.648	-0.081	0.272	0.361	1.692	-0.389	0.785	0.647	1.53	1.778	2.287	0.716	-0.007	0.778	1
90	4.046	6.254	-0.404	3.853	1.162	4.101	2.357	0.78	1.16	2.241	-0.141	0.039	0.815	0.374	0.941	3.176	1.115	0.547	1.292	2.131	-2.153	1.386	1
91	2.063	5.054	-3.538	5.389	0.78	2.557	1.279	0.75	0.952	2.679	-0.341	0.674	0.992	-0.199	-0.544	0.663	0.975	0.156	1.763	-0.016	-0.965	2.872	1
92	5.03	4.424	-1.384	-0.616	4.474	1.813	-0.089	0.403	2.752	3.15	1.071	-0.645	-0.744	0.772	0.746	2.094	-0.192	1.684	1.97	0.582	-0.063	2.092	1
93	5.436	3.949	-2.135	4.291	1.945	2.039	2.788	1.422	0.802	3.232	-1.781	1.466	0.599	0.35	0.377	1.326	0.673	1.227	2.401	1.798	-1.221	2.083	1
94	6.895	9.23	1.299	2.562	-0.385	2.044	1.858	0.965	0.729	0.816	0.809	0.176	0.073	0.975	1.412	1.787	0.068	2.564	3.474	1.187	-0.527	0.227	1
95	4.414	5.913	-3.113	4.835	1.625	2.159	1.514	2.394	-0.692	2.242	-0.833	0.632	0.347	0.092	0.229	1.122	-0.155	0.741	2.653	1.618	-1.301	1.545	1
96	4.965	7.163	-1.808	2.688	4.711	4.377	0.065	-0.669	2.785	1.959	-0.304	1.648	-2.039	1.388	1.704	0.998	-0.662	1.104	0.407	0.241	-0.87	2.575	1
97	2.098	6.415	-2.129	4.207	2.665	2.453	1.21	2.084	1.02	2.254	-0.663	0.952	-0.167	1.458	0.667	1.43	-0.383	2.279	2.597	1.48	-0.983	1.921	1
98	3.55	5.913	-2.475	3.921	2.115	1.623	0.446	1.742	-0.072	3.28	-1.709	1.682	0.733	0.518	0.021	1.132	0.557	1.683	2.465	1.992	-1.041	1.171	1
99	0.176	9.062	-2.1	6.16	4.14	2.539	1.893	-1.736	1.164	0.746	-0.066	-0.888	-0.603	1.904	0.815	1.747	0.45	-0.365	3.74	1.785	-1.181	1.297	1
100	2.752	7.018	-1.334	2.17	1.206	3.391	-0.051	-0.154	1.156	3.774	-0.816	0.666	0.325	1.526	-0.891	1.589	1.252	1.249	1.99	1.449	-1.093	1.879	1
101	-0.899	6.997	0.658	3.388	1.802	3.347	-0.815	1.335	1.405	2.227	0.12	-0.105	-0.005	1.649	-0.698	1.519	-0.447	0.735	1.275	1.198	-1.153	2.266	2
102	-1.476	0.843	1.584	3.423	2.079	2.055	1.71	0.412	1.1	1.557	1.068	-0.135	0.818	0.295	1.412	1.653	-0.133	1.971	0.932	0.645	-0.105	2.257	2
103	0.965	4.81	-2.01	3.561	0.929	2.257	3.005	1.301	1.9	1.627	0.214	-0.232	0.477	0.348	0.627	1.975	0.006	1.51	1.577	-0.274	-0.032	2.94	2
104	-1.685	6.594	-1.426	5.369	0.542	3.143	1.964	2.01	3.91	1.693	1.153	1.208	0.983	0.573	0.294	1.868	0.607	1.036	0.361	1.047	-0.726	1.324	2
105	-0.533	5.616	-2.743	3.804	0.762	1.831	0.496	0.112	0.927	2.148	0.947	-0.406	1.548	-0.468	1.065	2.529	1.478	1.667	0.872	0.361	0.358	1.423	2
106	-1.687	5.536	-2.683	7.544	2.465	0.253	3.822	-1.017	3.075	0.394	-1.008	-0.67	0.947	0.251	1.49	1.427	0.123	-0.577	2.414	1.025	-1.661	1.297	2
107	1.591	6.522	-2.68	5.133	1.32	2.317	-0.083	0.412	1.41	3.153	-0.007	0.524	0.684	0.615	-0.366	1.515	1.625	1.004	1.625	0.37	-0.323	2.392	2
108	0.918	5.343	-1.947	5.5	1.525	3.161	2.29	-0.194	2.272	2.605	0.148	0.091	0.833	-0.116	1.167	2.391	1.334	0.693	0.701	0.656	-0.823	2.244	2
109	-2.195	9.311	-1.969	6.093	3.363	2.289	0.764	-2.172	1.428	0.544	0.349	-0.965	0.508	1.153	1.114	2.179	1.155	-0.33	2.718	1.891	-1.615	0.387	2
110	-0.128	6.393	-2.455	5.214	0.999	2.293	-0.026	-0.038	1.776	2.895	0.26	0.185	1.275	-0.012	0.495	2.127	1.76	1.007	0.755	0.646	-0.611	1.582	2
111	1.171	6.233	-0.366	1.336	0.956	2.571	-0.201	0.939	2.261	3.101	-0.798	0.041	0.229	1.817	-1.234	1.019	0.267	1.175	1.713	1.896	-1.527	2.322	2
112	1.376	8.584	-1.89	3.514	1.248	5.069	0.883	1.386	0.7	1.676	-0.092	-0.718	-1.065	1.088	-0.067	0.605	-0.944	0.643	1.502	0.559	-0.917	2.073	2
113	-3.047	5.686	-2.673	6.872	2.369	-0.969	1.106	-0.663	2.841	0.5	-0.524	-1.13	1.331	0.353	0.724	0.799	0.475	-0.497	2.302	1.831	-1.417	1.033	2
114	1.447	4.312	-2.484	3.631	1.894	2.715	0.573	0.358	1.5	2.445	0.541	0.362	0.366	0.587	-0.648	0.049	1.413	0.846	2.025	0.974	-0.967	3.494	2
115	-1.212	7.124	-0.365	2.791	1.925	4.421	2.398	0.099	2.677	2.229	-0.709	0.33	-0.028	1.232	1.031	2.249	-0.534	1.29	1.037	1.112	-1.799	1.73	2
116	-2.733	6.586	-3.191	7.258	1.939	-0.615	1.506	-0.861	2.579	0.684	-0.896	-0.576	1.389	0.355	0.818	1.163	0.549	-0.263	2.468	1.015	-1.449	0.635	2
117	1.257	10.263	2.155	3.926	-1.315	3.189	0.82	-0.035	4.114	0.586	-0.107	0.479	0.973	0.874	1.24	1.764	0.5	1.311	1.811	0.25	-0.977	1.683	2
118	-2.132	4.057	-1.835	1.918	1.808	2.441	2.562	1.103	1.584	0.653	0.953	-0.779	0.364	-0.015	1.412	1.107	-0.757	1.779	1.323	0.97	-0.638	2.42	2
119	-1.606	7.796	-0.779	2.653	1.855	3.779	1.268	0.241	2.283	2.463	-0.745	0.162	-0.106	1.46	0.921	2.165	-0.678	1.572	1.243	1.272	-1.441	1.168	2
120	-0.963	8.017	-1.865	3.581	1.011	4.347	0.954	0.77	1.306	1.662	0.529	-0.805	0.174	0.941	0.616	2.131	-0.819	0.79	1.238	0.945	-1.683	1.553	2
121	0.838	4.179	-1.206	3.575	2.106	2.265	2.105	0.961	3.089	2.536	-0.543	0.311	-0.09	1.178	-0.009	0.711	0.144	1.25	1.662	1.073	-0.925	3.431	2
122	0.273	7.517	-0.813	4.249	2.095	4.987	2.126	-0.408	1.756	2.372	0.087	-0.105	0.246	0.563	1.252	2.953	0.447	0.496	0.78	1.235	-1.377	1.751	2
123	-1.827	8.017	-1.227	2.667	1.501	3.811	-0.114	0.118	1.926	2.7	-0.347	0.245	0.56	1.367	0.408	2.141	-0.107	1.732	1.05	1.319	-1.423	1.179	2
124	-1.309	8.669	-1.652	4.702	3.97	1.973	2.165	-1.229	2.085	0.603	-0.862	-0.453	-0.877	2.573	0.594	1.043	-0.531	0.429	3.997	1.662	-1.603	1.276	2
125	2.209	5.447	-1.496	1.832	1.993	3.997	2.639	-0.36	0.997	2.471	0.105	0.027	0	1.046	0.673	2.175	0.502	1.645	2.125	0.716	-0.044	2.586	2
126	1.565	6.847	-0.756	3.804	1.04	4.093	2.345	0.773	2.611	2.383	-0.494	0.041	-0.075	1.419	-0.174	2.065	-0.057	0.511	1.529	0.386	-1.523	2.856	2
127	-0.923	6.371	-0.165	1.081	1.04	2.863	1.516	1.177	1.424	1.452	0.41	-1.535	0.501	0.546	1.047	2.781	-0.922	1.314	0.754	2.015	-0.776	1.269	2
128	-2.72	9.032	-0.325	1.909	1.497	3.171	0.138	0.591	2.205	2.261	-0.941	0.85	0.644	1.12	0.639	1.871	0.334	1.186	1.269	1.268	-1.053	1.756	2
129	-1.956	7.165	-2.843	6.398	4.455	1.041	2.11	-2.196	1.746	0.825	-0.22	-0.403	0.031	1.038	1.935	1.369	0.86	0.611	3.169	1.932	-0.903	0.664	2
130	0.223	5.072	-2.068	3.451	1.682	1.655	-0.407	0.98	2.338	3.007	-0.181	0.226	0.498	1.313	-0.632	0.603	0.571	1.692	1.675	1.28	-0.549	2.88	2
131	-0.128	6.393	-2.455	5.214	0.999	2.293	-0.026	-0.038	1.776	2.895	0.26	0.185	1.275	-0.012	0.495	2.127	1.76	1.007	0.755	0.646	-0.611	1.582	2
132	-0.583	6.558	-3.77	7.339	2.362	-0.333	1.253	-0.548	1.958	1.123	-0.913	-0.416	0.944	1.013	0.006	0.707	0.415	-0.138	3.297	0.956	-0.997	1.556	2
133	1.507	7.155	-1.454	0.676	1.665	3.381	0.445	0.16	-0.071	2.785	-0.169	0.197	0.29	1.134	-0.005	2.061	0.428	2.051	2.117	1.368	-0.156	1.47	2
134	-2.04	8.682	-0.871	3.515	0.889	3.653	0.06	0.643	2.103	2.173	-0.155	-0.082	0.65	0.96	0.331	2.483	-0.038	0.97	0.723	0.856	-1.631	1.134	2
135	1.729	6.707	-1.524	1.484	-0.119	2.821	0.503	1.142	0.817	2.373	0.209	-0.681	0.942	1.018	-0.549	2.439	0.13	1.563	1.587	0.766	-0.47	1.942	2
136	-1.583	7.044	-1.743	4.83	1.471	2.505	1.384	1.007	2.343	2.108	-0.282	-0.026	0.409	0.469	1.124	2.171	-0.263	1.277	0.806	0.651	-0.963	1.477	2
137	1.15	7.474	-1.676	3.638	1.402	5.013	2.027	1.078	1.334	1.686	0.298	-0.298	-0.339	1.34	-0.135	1.603	-0.81	0.505	1.902	0.509	-1.753	2.925	2
138	-2.906	5.163	0.652	4.971	1.712	1.919	-0.562	1.063	1.846	1.845	0.475	0.153	0.775	0.448	0.483	1.387	0.302	1.003	0.704	0.859	-1.26	1.535	2
139	-1.56	7.354	-2.483	4.725	3.216	2.905	3.506	-1.9	0.431	-1.129	1.506	-1.932	0.237	0.419	2.03	2.157	0.235	-0.26	3.185	1.318	-1.22	1.098	2
140	0.329	2.86	-1.241	1.622	1.152	1.837	2.636	0.724	2.157	1.978	0.315	-0.844	1.076	0.046	1.149	1.961	0.04	1.991	0.796	1.739	-0.372	2.369	2
141	1.816	7.54	-0.646	2.71	1.822	3.589	-0.499	0.596	0.962	3.002	-0.042	-0.272	0.195	1.212	-0.697	1.793	0.706	0.523	1.466	2.223	-1.137	2.093	2
142	2.515	9.677	0.726	3.066	-0.386	2.905	-0.185	-0.117	3.327	1.925	-0.174	1.009	-0.123	2.173	0.104	0.359	-0.129	2.639	2.945	0.286	-1.083	1.044	2
143	-2.148	8.778	-2.032	4.154	2.767	1.385	1.479	-0.677	1.056	-0.434	0.415	-1.288	0.152	1.617	0.574	1.763	-0.173	0.487	3.594	0.961	-0.824	1.083	2
144	2.55	4.892	-3.491	2.522	3.219	1.615	1.155	0.859	0.888	2.876	0.744	1.305	-0.228	1.256	1.181	2.163	0.241	1.903	1.986	-0.363	0.92	2.399	2
145	-0.889	7.789	-0.799	3.826	-0.073	3.149	-0.13	0.429	2.562	2.172	-0.449	-0.483	0.919	1.044	-0.072	2.738	0.342	0.831	0.845	0.58	-1.337	1.517	2
146	-2.031	4.97	-1.765	3.796	2.237	1.439	1.334	1.019	2.475	2.666	-1.304	0.19	0.447	0.431	1.096	1.061	-0.989	1.387	0.948	1.785	-0.809	1.519	2
147	2.573	4.407	-2.176	4.957	2.325	2.479	2.031	3.042	4.178	2.314	2.054	1.558	-0.161	1.886	0.021	1.722	-0.091	0.39	0.89	0.906	0.02	3.125	2
148	-1.762	5.353	-2.322	4.622	4.331	-0.217	2.343	0.062	0.967	-1.053	0.813	-1.486	0.459	0.859	2.538	1.57	-0.322	1.568	3.562	2.953	-0.72	0.648	2
149	-0.128	6.393	-2.455	5.214	0.999	2.293	-0.026	-0.038	1.776	2.895	0.26	0.185	1.275	-0.012	0.495	2.127	1.76	1.007	0.755	0.646	-0.611	1.582	2
150	1.619	5.194	-2.418	3.431	0.238	1.765	-0.377	1.846	1.422	2.291	0.497	-0.608	0.788	0.683	-1.308	0.493	0.471	0.732	1.639	1.194	-1.247	2.95	2
151	-0.261	8.811	-0.126	2.738	2.316	3.149	-0.395	0.869	1.435	2.297	-0.29	0.379	0.123	1.045	-0.144	1.443	1.105	0.027	1.757	1.714	-0.475	2.874	2
152	-0.554	9.325	0.245	1.351	1.528	2.68	0.438	-0.003	1.212	2.94	-1.017	1.064	0.746	0.675	0.516	2.006	1.229	0.874	1.303	1.888	-1.052	1.343	2
153	-1.315	8.261	-0.032	1.442	2.248	2.841	-0.319	1.239	2.101	2.335	-0.836	0.635	-0.005	1.745	-0.316	0.895	0.125	0.949	1.973	1.808	-0.733	2.964	2
154	-1.761	8.425	-1.877	5.231	4.329	2.415	1.972	-2.574	1.608	0.834	-0.241	-0.721	-0.248	1.653	1.704	1.861	0.515	0.272	3.238	2.307	-1.425	0.421	2
155	-0.159	3.181	-2.639	0.337	0.321	0.388	0.894	0.732	0.303	1.051	0.479	-1.077	0.49	0.989	0.617	1.104	2.363	1.502	0.772	0.952	-0.585	1.306	2
156	-1.614	7.167	-1.579	3.11	1.91	1.869	1.908	0.735	0.93	1.411	0.165	0.059	0.804	-0.527	2.174	2.509	0.807	1.231	1.253	0.684	0.842	1.85	2
157	-0.927	6.644	-3.084	2.947	0.663	2.051	0.567	1.899	0.382	1.039	0.868	-0.298	0.509	0.342	-0.055	1.093	-0.322	1.69	2.045	-0.378	-0.214	2.236	2
158	-0.442	5.493	-1.937	4.828	1.429	1.939	-0.426	0.16	2.038	2.711	0.632	-0.369	1.217	-0.014	0.401	1.763	1.686	0.773	0.589	1.462	-0.579	1.98	2
159	3.199	3.958	-2.792	2.664	1.111	1.117	1.907	0.512	0.42	3.115	-1.542	0.116	0.65	0.315	0.423	1.756	0.001	1.929	2.262	0.959	0.884	1.906	2
160	0.043	3.905	-3.42	3.726	3.928	-0.944	2.729	-1.367	0.79	-0.314	0.228	-1.805	-0.709	2.511	1.549	0.926	2.111	0.781	3.305	1.569	0.217	1.621	2
161	-1.828	9.597	-1.237	6.021	3.668	1.758	2.352	-2.085	1.574	0.412	0.117	-1.038	-0.104	1.205	1.626	2.208	0.527	-0.464	2.865	1.854	-1.642	0.323	2
162	-2.02	7.618	-2.247	2.023	0.318	3.659	0.29	0.934	0.355	0.971	1.364	-1.134	0.967	0.361	0.624	2.353	-0.531	1.482	1.203	0.49	-0.86	1.294	2
163	-1.94	4.427	-3.567	2.464	-0.018	0.863	1	1.099	0.996	1.765	-0.219	0.011	1.504	-0.385	0.556	0.889	-0.297	1.895	1.473	0.012	-0.348	1.32	2
164	-0.74	4.391	-3.349	7.362	3.139	0.575	3.076	-1.436	1.85	0.063	0.3	-1.435	0.825	-0.218	1.319	0.581	0.748	-1.247	2.763	1.912	-1.525	1.858	2
165	-3.16	10.325	-0.785	4.267	3.82	1.05	1.244	-2.123	1.574	0.556	-0.521	0.156	0.41	1.241	1.372	1.416	1.469	-0.216	3.259	2.096	-1.21	0.845	2
166	1.18	5.615	-3.702	3.479	0.647	2.065	0.343	0.84	-0.083	1.77	1.262	-0.349	0.855	-0.015	-0.122	1.229	1.131	1.388	2.146	-0.213	0.284	2.441	2
167	0.822	8.179	-2.067	2.247	2.992	3.469	-0.663	1.267	1.707	3.138	0.04	1.712	-0.46	2.591	-0.066	2.093	-0.704	1.366	1.644	0.179	-1.051	2.121	2
168	-1.513	7.43	-3.828	5.363	3.035	0.429	1.467	-0.779	-0.038	-0.771	1.122	-1.002	0.221	0.504	0.679	0.633	0.87	0.262	4.081	0.44	-0.362	1.378	2
169	0.297	8.345	-1.194	2.71	2.298	3.785	-0.029	-0.053	1.227	3.085	-0.76	1.013	-0.285	1.639	-0.302	1.423	0.667	1.313	2.113	0.978	-0.997	1.722	2
170	0.946	8.696	-1.546	3.882	1.89	4.143	-0.247	0.198	0.894	2.92	-0.068	0.328	0.097	1.294	-0.281	2.077	0.738	0.807	1.704	0.949	-0.877	1.899	2
171	-1.921	7.261	-1.275	1.484	0.998	3.297	0.192	0.218	1.158	1.71	0.006	-0.625	0.794	1.059	0.891	2.868	-0.551	2.395	1.299	0.962	-0.192	1.153	2
172	-1.13	8.309	-2.166	5.559	4.772	0.425	2.305	-1.273	1.659	0.644	-1.081	0.541	-0.476	1.418	1.305	0.487	1.166	0.062	4.258	1.605	-0.245	2.051	2
173	-0.188	4.165	-3.09	1.797	1.009	1.403	0.019	1.408	0.845	1.624	1.088	-0.647	0.669	0.683	-0.388	0.317	0.077	2.076	2.196	0.697	0.058	2.929	2
174	1.686	8.179	-2.705	3.161	2.502	4.005	0.405	1.919	1.087	2.1	0.916	0.662	-0.846	2.165	0.142	2.083	-1.416	0.424	1.832	-0.195	-1.311	2.495	2
175	-2.331	4.109	2.114	2.172	2.701	3.221	-0.824	-0.404	-0.5	1.922	1.223	0.013	0.565	0.754	1.025	2.001	0.316	1.8	1.217	1.366	-0.145	0.946	2
176	1.903	8.209	-1.946	4.013	1.644	4.527	0.627	0.412	0.433	1.985	0.032	-0.495	-0.564	1.392	-0.132	1.894	-0.206	0.502	2.392	0.749	-0.831	2.34	2
177	-0.121	8.189	-1.227	4.111	2.025	4.345	0.996	-0.266	1.362	2.606	0.051	-0.273	0.168	0.791	1.142	2.869	0.303	0.778	0.986	1.395	-1.019	1.189	2
178	-0.773	8.567	-1.321	3.963	1.569	4.119	-0.19	-0.252	1.26	2.662	0.199	-0.011	0.688	0.667	0.58	2.689	0.873	0.81	0.834	1.225	-1.165	1.089	2
179	0.694	7.884	-0.424	2	2.175	3.909	2.843	0.665	0.82	1.444	-0.087	0.248	0.012	0.487	1.192	2.473	0.471	0.607	1.986	0.623	0.25	2.979	2
180	-0.779	8.437	-2.055	3.719	1.133	4.329	-0.286	0.026	0.616	2.026	0.781	-0.293	0.586	0.493	0.254	2.001	0.661	0.534	1.238	0.927	-1.527	1.297	2
181	1.587	6.869	-1.326	2.758	2.179	4.549	2.591	0.192	0.541	1.883	0.507	-0.357	-0.072	0.734	0.961	2.743	0.03	1.153	1.767	0.674	-0.12	2.402	2
182	-1.188	8.892	-0.836	1.428	1.071	2.833	0.581	1.579	0.912	1.426	-0.079	0.092	0.562	0.915	0.32	2.159	-0.013	1.209	1.888	0.461	0.16	2.473	2
183	-1.592	5.804	-1.439	2.391	1.466	2.709	1.5	1.042	1.155	1.763	0.054	-1.404	0.823	0.245	1.456	2.609	-1.545	1.202	0.725	1.846	-0.242	1.294	2
184	1.786	7.782	-1.714	3.966	1.194	3.691	-0.221	0.034	1.272	3.162	-0.028	0.206	0.405	1.23	-0.597	2.007	1.28	0.665	1.694	0.745	-0.845	2.149	2
185	2.608	5.16	-3.387	4.132	3.18	1.207	1.157	1.048	1.784	3.838	-1.145	2.339	-0.315	1.269	0.6	1.357	-0.06	0.825	1.85	-0.223	-0.135	2.157	2
186	-0.693	5.376	-2.641	4.404	1.233	1.323	0.52	-0.087	1.901	3.456	-1.384	1.134	1.225	-0.079	0.512	1.225	1.107	1.223	1.104	0.747	-0.653	1.115	2
187	1.879	8	-1.715	2.519	3.924	3.645	0.665	0.632	1.476	3.209	-0.254	1.879	-1.234	2.36	0.647	2.167	-0.365	0.918	1.989	0.284	-0.767	1.954	2
188	-4.187	7.619	-2.023	3.605	2.44	1.217	1.04	-0.651	1.04	-1.512	1.636	-2.463	0.583	0.814	1.015	1.323	-0.324	-0.02	2.962	1.755	-1.442	0.879	2
189	-1.996	7.379	-2.521	7.398	3.559	1.557	2.032	-1.936	1.96	0.301	0.406	-0.479	0.865	0.31	1.455	1.771	1.644	-0.273	2.443	1.356	-1.451	1.192	2
190	-2.626	9.468	-1.615	5.931	3.261	2.031	0.96	-2.035	1.683	0.363	0.099	-0.786	0.362	1.122	1.065	2.023	1.154	-0.458	2.759	1.674	-1.779	0.276	2
191	2.31	7.843	-2.069	2.681	4.026	3.903	0.469	0.495	1.221	3.39	-0.004	1.7	-1.088	2.391	0.696	2.323	-0.364	1.046	1.948	0.501	-0.603	2.065	2
192	1.774	7.138	-1.04	3.158	2.926	4.911	2.091	-0.346	1.468	2.976	-0.622	0.74	-0.581	1.566	0.419	1.843	0.242	1.127	2.018	1.205	-1.045	2.495	2
193	-0.376	7.166	-0.461	3.077	2.503	4.629	2.344	-0.659	2.089	2.537	-0.605	0.58	-0.136	0.908	1.231	2.299	0.376	1.002	1.189	1.264	-1.497	1.574	2
194	-0.783	9.669	-0.548	2.838	1.308	3.295	0.059	1.429	1.761	2.173	-0.766	0.683	0.289	1.371	-0.25	1.757	0.269	0.549	1.771	0.746	-0.809	2.632	2
195	-3.379	7.633	-1.479	2.433	4.082	1.169	2.25	-1.475	0.656	-1.172	0.806	-1.543	-0.051	0.774	2.085	0.941	0.388	-0.124	3.812	2.489	-0.416	1.445	2
196	-2.02	5.191	1.274	5.983	2.022	2.505	-0.634	0.151	0.402	2.317	0.377	1.149	0.719	0.19	0.703	1.813	1.086	0.951	0.87	-0.003	-0.832	0.905	2
197	-1.422	8.216	-0.969	2.791	1.977	3.761	0.028	-0.503	1.593	2.827	-0.493	0.674	0.306	1.012	0.559	2.035	0.802	1.316	1.243	1.254	-1.285	0.912	2
198	1.598	8.318	-1.452	4.03	2.346	4.369	0.939	0.184	0.996	2.864	-0.216	0.066	-0.423	1.418	0.281	2.257	0.168	0.775	1.856	1.119	-0.731	1.999	2
199	2.218	8.756	-1.252	4.044	2.262	5.067	0.925	0.35	0.756	2.62	-0.57	-0.186	-1.071	0.938	0.459	1.343	0.178	0.631	1.25	1.009	-0.253	1.709	2
200	2.752	7.018	-1.334	2.17	1.206	3.391	-0.051	-0.154	1.156	3.774	-0.816	0.666	0.325	1.526	-0.891	1.589	1.252	1.249	1.99	1.449	-1.093	1.879	2
