# Supplementary material for: Evaluation and screening of technology start-ups based on PCA and GA-BPNN
Source: PLoS One. 2024 Feb 8;19(2):e0289691. doi: 10.1371/journal.pone.0289691 (PMC10852304; doi:10.1371/journal.pone.0289691)
Supplement: S1 File — (ZIP) [file pone.0289691.s002.zip › data set/data1.m]

%%Çå¿Õ»·¾³±äÁ¿
clear
warning off
%%ÉùÃ÷È«¾Ö±äÁ¿
global P_train T_train P_test T_test S 
S=22;
%%¶¨ÒåÊýÖµ
Total_number=200;
Train_number=140;
%%µ¼ÈëÊý¾Ý
data=xlsread('final.xls',1,'B2:X201');
%data(isnan(data)==1)=0;
a=randperm(Total_number); 
Train=data(a(1:Train_number),:);
Test=data(a(Train_number+1:end),:);
%%ÑµÁ·Êý¾Ý
P_train=Train(:,1:S)';
T_train=Train(:,S+1)';
%%²âÊÔÊý¾Ý
P_test=Test(:,1:S)';
T_test=Test(:,S+1)';
