# Supplementary material for: Evaluation and screening of technology start-ups based on PCA and GA-BPNN
Source: PLoS One. 2024 Feb 8;19(2):e0289691. doi: 10.1371/journal.pone.0289691 (PMC10852304; doi:10.1371/journal.pone.0289691)
Supplement: S1 File — (ZIP) [file pone.0289691.s002.zip › data set/de_code.m]

function Val=de_code(x)
% È«¾Ö±äÁ¿ÉùÃ÷
global S P_train T_train P_test T_test mint maxt
global p t r s s1 s2
% Êý¾ÝÌáÈ¡
x=x(:,1:S);
[m,n]=find(x==1);
p_train=zeros(size(n,2),size(T_train,2));
p_test=zeros(size(n,2),size(T_test,2));
for i=1:length(n)
    p_train(i,:)=P_train(n(i),:);
    p_test(i,:)=P_test(n(i),:);
end
t_train=T_train;
p=p_train;
t=t_train;
% ÒÅ´«Ëã·¨ÓÅ»¯BPÍøÂçÈ¨ÖµºÍãÐÖµ
r=size(p,1);
s2=size(t,1);
s=r*s1+s1*s2+s1+s2;
aa=ones(s,1)*[-1,1];
popu=40;
% ³õÊ¼»¯ÖÖÈº
initPpp=initializega(popu,aa,'gabpEval');
gen=100;
% ÓÅ»¯¼ÆËã
x=ga(aa,'gabpEval',[],initPpp,[1e-6 1 0],'maxGenTerm',gen,'normGeomSelect',0.09,'arithXover',2,'nonUnifMutation',[2 gen 3]);
% ´´½¨BPÍøÂç
net=newff(minmax(p_train),[s1,1],{'tansig','purelin'},'trainlm','learngdm','mse');
% ½«ÓÅ»¯µÃµ½µÄÈ¨ÖµºÍãÐÖµ¸³Öµ¸øBPÍøÂç
[W1,B1,W2,B2]=gadecod(x);
net.IW{1,1}=W1;
net.LW{2,1}=W2;
net.b{1}=B1;
net.b{2}=B2;
% ÉèÖÃÑµÁ·²ÎÊý
net.trainParam.epochs=1000;
net.trainParam.show=10;
net.trainParam.goal=0.1;
net.trainParam.lr=0.1;
% ÑµÁ·ÍøÂç
net=train(net,p_train,t_train);
% ·ÂÕæ²âÊÔ
tn_sim=sim(net,p_test);
% ·´¹éÒ»»¯
t_sim=postmnmx(tn_sim,mint,maxt);
% ¼ÆËãºÍ·½²î
SE=sse(t_sim-T_test);
% ¼ÆËãÊÊÓ¦¶Èº¯Êý
Val=1/SE;
end
