# Supplementary material for: Evaluation and screening of technology start-ups based on PCA and GA-BPNN
Source: PLoS One. 2024 Feb 8;19(2):e0289691. doi: 10.1371/journal.pone.0289691 (PMC10852304; doi:10.1371/journal.pone.0289691)
Supplement: S1 File — (ZIP) [file pone.0289691.s002.zip › data set/gabpEval.m]

function[sol,val]=gabpEval(sol,options)
global s
for i=1:s
    x(i)=sol(i);
end
[W1,B1,W1,B2,val]=gadecod(x);
end
