# Supplementary material for: Evaluation and screening of technology start-ups based on PCA and GA-BPNN
Source: PLoS One. 2024 Feb 8;19(2):e0289691. doi: 10.1371/journal.pone.0289691 (PMC10852304; doi:10.1371/journal.pone.0289691)
Supplement: S1 File — (ZIP) [file pone.0289691.s002.zip › data set/gadecod.m]

function[W1,B1,W2,B2,val]=gadecod(x)
global p t r s1 s2
W1=zeros(s1,r);
W2=zeros(s2,s1);
B1=zeros(s1,1);
B2=zeros(s2,1);
% Ç°r*s1¸ö±àÂëÎªW1
for i=1:s1
    for k=1:r
        W1(i,k)=x(r*(i-1)+k);
    end
end
% ½Ó×ÅµÄs1*s2¸ö±àÂëÎªW2
for i=1:s2
    for k=1:s1
        W2(i,k)=x(s1*(i-1)+k+r*s1);
    end
end
% ½Ó×ÅµÄs1¸ö±àÂëÎªB1
for i=1:s1
    B1(i,1)=x((r*s1+s1*s2)+i);
end
% ½Ó×ÅµÄs2¸ö±àÂëÎªB2
for i=1:s2
    B2(i,1)=x((r*s1+s1*s2+s1)+i);
end
% ¼ÆËãs1Óës2²ãµÄÊä³ö
A1=tansig(W1*p,B1);
A2=purelin(W2*A1,B2);
% ¼ÆËãÎó²îÆ½·½ºÍ
SE=sumsqr(t-A2);
% ¼ÆËãÊÊÓ¦¶Èº¯ÊýÖµ
val=1/SE;
end
