# Supplementary material for: Evaluation and screening of technology start-ups based on PCA and GA-BPNN
Source: PLoS One. 2024 Feb 8;19(2):e0289691. doi: 10.1371/journal.pone.0289691 (PMC10852304; doi:10.1371/journal.pone.0289691)
Supplement: S1 File — (ZIP) [file pone.0289691.s002.zip › data set/main.m]

%%Çå¿Õ»·¾³±äÁ¿
clear
%%¶¨ÒåÊýÖµ
Total_number=200;
Train_number=180;
%%µ¼ÈëÊý¾Ý
data=xlsread('totalnew.xlsx',1,'B5:AV215');
data(isnan(data)==1)=0;
a=randperm(Total_number); 
Train=data(a(1:Train_number),:);
Test=data(a(Train_number+1:end),:);
%%ÑµÁ·Êý¾Ý
P_train=Train(:,1:46)';
Tc_train=Train(:,47)';
T_train=ind2vec(Tc_train);
%%²âÊÔÊý¾Ý
P_test=Test(:,1:46)';
Tc_test=Test(:,47)';
%%´´½¨LVQÍøÂç
count_1=length(find(Tc_train==1));
count_0=length(find(Tc_train==2));
rate_1=count_1/Train_number;
rate_0=count_0/Train_number;
net=newlvq(minmax(P_train),10,[rate_1 rate_0]);
% ÉèÖÃÍøÂç²ÎÊý
net.trainParam.epochs=1000;
net.trainParam.show=10;
net.trainParam.lr=0.1;
net.trainParam.goal=0.1;
%%ÍøÂçÑµÁ·
net=train(net,P_train,T_train);
%%·ÂÕæ²âÊÔ
T_sim=sim(net,P_test);
Tc_sim=vec2ind(T_sim);
result=[Tc_sim;Tc_test];
%%½á¹ûÏÔÊ¾
total_1=length(find(data(:,47)==1));
total_0=length(find(data(:,47)==2));
number_1=length(find(Tc_test==1));
number_0=length(find(Tc_test==2));
number_1_sim=length(find(Tc_sim==1 & Tc_test==1));
number_0_sim=length(find(Tc_sim==2 & Tc_test==2));
disp(['ÆóÒµ×ÜÊý£º',num2str(Total_number) ' ºÃÆóÒµ£º',num2str(total_1) ' »µÆóÒµ£º',num2str(total_0)]);
disp(['ÑµÁ·¼¯ÆóÒµ×ÜÊý£º',num2str(Train_number) ' ºÃÆóÒµ£º',num2str(count_1) ' »µÆóÒµ£º',num2str(count_0)]);
disp(['²âÊÔ¼¯ÆóÒµ×ÜÊý£º',num2str(Total_number-Train_number) ' ºÃÆóÒµ£º',num2str(number_1) ' »µÆóÒµ£º',num2str(number_0)]);
disp(['ºÃÆóÒµÅÐ¶ÏÕýÈ·£º',num2str(number_1_sim) ' ÅÐ¶Ï´íÎó£º',num2str(number_1-number_1_sim) ' ÕýÈ·ÂÊ£º',num2str(number_1_sim/number_1*100),'%']);
disp(['»µÆóÒµÅÐ¶ÏÕýÈ·£º',num2str(number_0_sim) ' ÅÐ¶Ï´íÎó£º',num2str(number_0-number_0_sim) ' ÕýÈ·ÂÊ£º',num2str(number_0_sim/number_0*100),'%']);
