# Supplementary material for: Evaluation and screening of technology start-ups based on PCA and GA-BPNN
Source: PLoS One. 2024 Feb 8;19(2):e0289691. doi: 10.1371/journal.pone.0289691 (PMC10852304; doi:10.1371/journal.pone.0289691)
Supplement: S1 File — (ZIP) [file pone.0289691.s002.zip › data set/main_BP.m]

%%Çå¿Õ»·¾³±äÁ¿
clear
warning off
%%ÉùÃ÷È«¾Ö±äÁ¿
global P_train T_train P_test T_test  mint maxt S s1
S=22;
s1=10;
%%¶¨ÒåÊýÖµ
Total_number=200;
Train_number=140;
%%µ¼ÈëÊý¾Ý
data=xlsread('final.xls',1,'B2:X201');
%data(isnan(data)==1)=0;
a=randperm(Total_number); 
Train=data(a(1:Train_number),:);
Test=data(a(Train_number+1:end),:);
%%ÑµÁ·Êý¾Ý
P_train=Train(:,1:S)';
T_train=Train(:,S+1)';
%%²âÊÔÊý¾Ý
P_test=Test(:,1:S)';
T_test=Test(:,S+1)';
% ÏÔÊ¾ÊµÑéÌõ¼þ
total_1=length(find(data(:,S+1)==1));
total_0=length(find(data(:,S+1)==2));
count_1=length(find(T_train==1));
count_0=length(find(T_train==2));
number_1=length(find(T_test==1));
number_0=length(find(T_test==2));
disp('ÊµÑéÌõ¼þÎª£º');
disp(['ÆóÒµ×ÜÊý£º',num2str(Total_number) ' ºÃÆóÒµ£º',num2str(total_1) ' »µÆóÒµ£º',num2str(total_0)]);
disp(['ÑµÁ·¼¯ÆóÒµ×ÜÊý£º',num2str(Train_number) ' ºÃÆóÒµ£º',num2str(count_1) ' »µÆóÒµ£º',num2str(count_0)]);
disp(['²âÊÔ¼¯ÆóÒµ×ÜÊý£º',num2str(Total_number-Train_number) ' ºÃÆóÒµ£º',num2str(number_1) ' »µÆóÒµ£º',num2str(number_0)]);
%%Êý¾Ý¹éÒ»»¯
[P_train,minp,maxp,T_train,mint,maxt]=premnmx(P_train,T_train);
P_test=tramnmx(P_test,minp,maxp);
%%´´½¨µ¥BPÍøÂç
t=cputime;
net_bp=newff(minmax(P_train),[s1,1],{'tansig','purelin'},'trainlm','learngdm','mse');
% ÉèÖÃÑµÁ·²ÎÊý
net_bp.trainParam.epochs=2000;
net_bp.trainParam.show=10;
net_bp.trainParam.goal=0.1;
net_bp.trainParam.lr=0.1;
%%ÑµÁ·µ¥BPÍøÂç
net_bp=train(net_bp,P_train,T_train);
%%·ÂÕæ²âÊÔµ¥BPÍøÂç
tn_bp_sim=sim(net_bp,P_test);
% ·´¹éÒ»»¯
T_bp_sim=postmnmx(tn_bp_sim,mint,maxt);
e=cputime-t;
T_bp_sim(T_bp_sim>1.5)=2;
T_bp_sim(T_bp_sim<1.5)=1;
result_bp=[T_bp_sim' T_test'];
%%½á¹ûÏÔÊ¾£¨µ¥BPÍøÂç£©
number_1_sim=length(find(T_bp_sim==1 & T_test==1));
number_0_sim=length(find(T_bp_sim==2 & T_test==2));
disp('BPÍøÂçµÄ²âÊÔ½á¹ûÎª£º');
disp(['ºÃÆóÒµÅÐ¶ÏÕýÈ·£º',num2str(number_1_sim) ' ÅÐ¶Ï´íÎó£º',num2str(number_1-number_1_sim) ' ÕýÈ·ÂÊ£º',num2str(number_1_sim/number_1*100),'%']);
disp(['»µÆóÒµÅÐ¶ÏÕýÈ·£º',num2str(number_0_sim) ' ÅÐ¶Ï´íÎó£º',num2str(number_0-number_0_sim) ' ÕýÈ·ÂÊ£º',num2str(number_0_sim/number_0*100),'%']);
disp(['½¨Ä£Ê±¼äÎª£º',num2str(e) 's']);
