# Supplementary material for: Evaluation and screening of technology start-ups based on PCA and GA-BPNN
Source: PLoS One. 2024 Feb 8;19(2):e0289691. doi: 10.1371/journal.pone.0289691 (PMC10852304; doi:10.1371/journal.pone.0289691)
Supplement: S1 File — (ZIP) [file pone.0289691.s002.zip › data set/main_GA_BP.m]

%%Çå¿Õ»·¾³±äÁ¿
clear
warning off
%%ÉùÃ÷È«¾Ö±äÁ¿
global P_train T_train P_test T_test  mint maxt S s1
S=22;
s1=10;
%%¶¨ÒåÊýÖµ
Total_number=200;
Train_number=140;
%%  Ìí¼ÓÂ·¾¶
addpath('gaot\')
%%µ¼ÈëÊý¾Ý
data1=xlsread('train3.13.xlsx',1,'B2:X141');
data2=xlsread('test3.13.xlsx',1,'B2:X61');
%data(isnan(data)==1)=0;
%a1=randperm(140);
%a2=randperm(60);
%Train=data1(a1(1:end),:);
%Test=data2(a2(1:end),:);
Train=data1(1:end,:);
Test=data2(1:end,:);
%%ÑµÁ·Êý¾Ý
P_train=Train(:,1:S)';
T_train=Train(:,S+1)';
%%²âÊÔÊý¾Ý
P_test=Test(:,1:S)';
T_test=Test(:,S+1)';
% ÏÔÊ¾ÊµÑéÌõ¼þ
total_1=length(find(data1(:,S+1)==1));
total_0=length(find(data1(:,S+1)==2));
count_1=length(find(T_train==1));
count_0=length(find(T_train==2));
number_1=length(find(T_test==1));
number_0=length(find(T_test==2));
disp('ÊµÑéÌõ¼þÎª£º');
%disp(['ÆóÒµ×ÜÊý£º',num2str(Total_number) ' ºÃÆóÒµ£º',num2str(total_1) ' »µÆóÒµ£º',num2str(total_0)]);
%disp(['ÑµÁ·¼¯ÆóÒµ×ÜÊý£º',num2str(Train_number) ' ºÃÆóÒµ£º',num2str(count_1) ' »µÆóÒµ£º',num2str(count_0)]);
%disp(['²âÊÔ¼¯ÆóÒµ×ÜÊý£º',num2str(Total_number-Train_number) ' ºÃÆóÒµ£º',num2str(number_1) ' »µÆóÒµ£º',num2str(number_0)]);
disp('ÆóÒµ×ÜÊý£º200, ºÃÆóÒµ£º100, »µÆóÒµ£º100');
disp('ÑµÁ·¼¯ÆóÒµ×ÜÊý£º140, ºÃÆóÒµ£º70, »µÆóÒµ£º70');
disp('²âÊÔ¼¯ÆóÒµ×ÜÊý£º60, ºÃÆóÒµ£º30, »µÆóÒµ£º30');
%%Êý¾Ý¹éÒ»»¯
[P_train,minp,maxp,T_train,mint,maxt]=premnmx(P_train,T_train);
P_test=tramnmx(P_test,minp,maxp);
%%´´½¨µ¥BPÍøÂç
t=cputime;
net_bp=newff(minmax(P_train),[s1,1],{'tansig','purelin'},'trainlm','learngdm','mse');
% ÉèÖÃÑµÁ·²ÎÊý
net_bp.trainParam.epochs=1000;
net_bp.trainParam.show=10;
net_bp.trainParam.goal=0.1;
net_bp.trainParam.lr=0.1;
%%ÑµÁ·µ¥BPÍøÂç
net_bp=train(net_bp,P_train,T_train);
%%·ÂÕæ²âÊÔµ¥BPÍøÂç
tn_bp_sim=sim(net_bp,P_test);
% ·´¹éÒ»»¯
T_bp_sim=postmnmx(tn_bp_sim,mint,maxt);
e=cputime-t;
T_bp_sim(T_bp_sim>1.3)=2;
T_bp_sim(T_bp_sim<1.3)=1;
result_bp=[T_bp_sim' T_test'];
%%½á¹ûÏÔÊ¾£¨µ¥BPÍøÂç£©
number_1_sim=length(find(T_bp_sim==1 & T_test==1));
number_0_sim=length(find(T_bp_sim==2 & T_test==2));
disp('(1)BPÍøÂçµÄ²âÊÔ½á¹ûÎª£º');
disp(['ºÃÆóÒµÅÐ¶ÏÕýÈ·£º',num2str(number_1_sim) ' ÅÐ¶Ï´íÎó£º',num2str(number_1-number_1_sim) ' ÕýÈ·ÂÊ£º',num2str(number_1_sim/number_1*100),'%']);
disp(['»µÆóÒµÅÐ¶ÏÕýÈ·£º',num2str(number_0_sim) ' ÅÐ¶Ï´íÎó£º',num2str(number_0-number_0_sim) ' ÕýÈ·ÂÊ£º',num2str(number_0_sim/number_0*100),'%']);
disp(['½¨Ä£Ê±¼äÎª£º',num2str(e) 's']);
%%ÒÅ´«Ëã·¨ÓÅ»¯
popu=10;
bounds=ones(S,1)*[0,1];
% ²úÉú³õÊ¼ÖÖÈº
initPop=randi([0 1],popu,S);
% ¼ÆËã³õÊ¼ÖÖÈºÊÊÓ¦¶È
initFit=zeros(popu,1);
for i=1:size(initPop,1)
    initFit(i)=de_code(initPop(i,:));
end
initPop=[initPop initFit];
gen=100;
% ÓÅ»¯¼ÆËã
[X,EndPop,BPop,Trace]=ga(bounds,'fitness',[],initPop,[1e-6 1 0],'maxGenTerm',gen,'normGeomSelect',0.09,'simpleXover',2,'boundaryMutation',[2 gen 3]);
[m,n]=find(X==1);
disp(['ÓÅ»¯É¸Ñ¡ºóµÄÊäÈë×Ô±äÁ¿±àºÅÎª£º' num2str(n)]);
% »æÖÆÊÊÓ¦¶Èº¯Êý½ø»¯ÇúÏß
figure
plot(Trace(:,1),Trace(:,3),'r:')
hold on
plot(Trace(:,1),Trace(:,2),'b')
xlabel('½ø»¯´úÊý')
ylabel('ÊÊÓ¦¶Èº¯Êý')
title('ÊÊÓ¦¶Èº¯Êý½ø»¯ÇúÏß')
legend('Æ½¾ùÊÊÓ¦¶Èº¯Êý','×î¼ÑÊÊÓ¦¶Èº¯Êý')
xlim([1 gen])

%%ÐÂÑµÁ·¼¯¡¢²âÊÔ¼¯Êý¾ÝÌáÈ¡
p_train=zeros(size(n,2),size(T_train,2));
p_test=zeros(size(n,2),size(T_test,2));
for i=1:length(n)
    p_train(i,:)=P_train(n(i),:);
    p_test(i,:)=P_test(n(i),:);
end
t_train=T_train;
%%´´½¨ÓÅ»¯BPÍøÂç
t=cputime;
net_ga=newff(minmax(p_train),[s1,1],{'tansig','purelin'},'trainlm','learngdm','mse');
% ÉèÖÃÑµÁ·²ÎÊý
net_ga.trainParam.epochs=1000;
net_ga.trainParam.show=10;
net_ga.trainParam.goal=0.1;
net_ga.trainParam.lr=0.1;
%%ÑµÁ·ÓÅ»¯BPÍøÂç
net_ga=train(net_ga,p_train,t_train);
%%·ÂÕæ²âÊÔÓÅ»¯BPÍøÂç
tn_ga_sim=sim(net_ga,p_test);
% ·´¹éÒ»»¯
T_ga_sim=postmnmx(tn_ga_sim,mint,maxt);
e=cputime-t;
n1=T_ga_sim;
T_ga_sim(T_ga_sim>1.3)=2;
T_ga_sim(T_ga_sim<1.3)=1;
result_ga=[T_ga_sim' T_test'];
%%½á¹ûÏÔÊ¾£¨ÓÅ»¯BPÍøÂç£©
number_bp_1_sim=length(find(T_ga_sim==1 & T_test==1));
number_bp_0_sim=length(find(T_ga_sim==2 & T_test==2));
disp('(2)ÓÅ»¯BPÍøÂçµÄ²âÊÔ½á¹ûÎª£º');
disp(['ºÃÆóÒµÅÐ¶ÏÕýÈ·£º',num2str(number_bp_1_sim) ' ÅÐ¶Ï´íÎó£º',num2str(number_1-number_bp_1_sim) ' ÕýÈ·ÂÊ£º',num2str(number_bp_1_sim/number_1*100),'%']);
disp(['»µÆóÒµÅÐ¶ÏÕýÈ·£º',num2str(number_bp_0_sim) ' ÅÐ¶Ï´íÎó£º',num2str(number_0-number_bp_0_sim) ' ÕýÈ·ÂÊ£º',num2str(number_bp_0_sim/number_0*100),'%']);
disp(['½¨Ä£Ê±¼äÎª£º',num2str(e) 's']);
