# Supplementary material for: Evaluation and screening of technology start-ups based on PCA and GA-BPNN
Source: PLoS One. 2024 Feb 8;19(2):e0289691. doi: 10.1371/journal.pone.0289691 (PMC10852304; doi:10.1371/journal.pone.0289691)
Supplement: S1 File — (ZIP) [file pone.0289691.s002.zip › data set/Table 6 in its entirety..xlsx]

## Sheet: Table 6 in its entirety.
Table 6. Sample data of TSs
No. of enterprise	F1	F2	F3	F4	F5	F6	F7	F8	F9	F10	F11	F12	F13	F14	F15	F16	F17	F18	F19	F20	F21	F22
1	2.621	4.704	2.409	7.008	5.843	0.761	2.625	1.154	0.191	-0.438	-0.381	0.478	-0.055	2.536	0.591	0.511	0.792	-0.129	4.277	0.578	4.08	-0.481
2	1.083	4.697	1.492	1.11	1.704	-2.597	3.287	-0.212	2.178	0.557	1.054	-0.206	1.183	0.355	1.723	2.102	0.793	1.482	0.781	0.844	2.275	0.278
3	3.945	5.206	-2.044	3.396	2.035	-0.994	-0.04	0.506	3.015	-0.215	1.984	-2.077	0.801	1.354	-0.026	0.756	-0.064	1.046	1.05	1.683	1.809	0.79
4	6.759	3.455	-3.946	0.448	1.677	0.58	1.112	2.267	-1.207	0.672	1.578	-0.737	-0.066	3.096	1.376	0.343	0.166	0.954	1.151	0.453	1.823	0.795
5	4.89	-0.701	1.331	4.012	3.374	-0.371	0.32	3.171	1.591	-0.463	2.382	-1.264	0.558	1.35	0.036	0.451	-0.241	1.127	1.934	1.868	2.892	-0.013
6	2.786	4.112	0.675	-0.03	1.257	-1.902	3.486	1.807	1.714	-0.63	0.053	1.031	0.218	3.567	0.924	1.04	0.471	1.841	0.667	0.889	2.535	0.895
7	1.172	6.217	-1.059	5.17	2.799	-1.28	0.011	-0.622	2.218	0.15	2.055	0.01	1.081	1.154	1.154	1.209	1.601	0.755	0.312	1.441	1.364	0.388
8	1.704	7.147	1.022	2.16	2.424	-2.108	0.823	1.125	2.743	-1.136	1.855	-1.181	0.692	2.498	-0.139	0.906	-1.621	0.984	1.133	1.261	2.431	-0.058
9	2.909	5.482	-0.528	3.333	3.019	-0.8	1.648	1.959	2.945	-0.874	2.284	-1.463	0.13	1.747	0.554	0.297	-1.017	1.182	1.732	1.194	1.927	0.35
10	1.445	6.422	1.643	3.332	1.992	-2.394	1.9	0.541	2.698	-1.219	1.754	1.188	1.01	2.228	1.011	1.591	0.066	0.463	0.395	1.453	2.234	-0.344
11	4.529	5.409	0.246	0.8	1.831	-2.21	1.822	1.963	-0.302	0.394	1.24	1.268	0.753	1.992	0.446	1.229	-1.61	1.74	1.827	1.178	3.407	0.474
12	2.487	6.688	-1.376	4.778	2.795	-1.804	0.062	0.896	1.393	0.519	2.454	0.539	0.629	1.208	-1.01	0.944	0.984	1.456	1.28	0.737	2.241	0.914
13	1.4	6.392	-0.794	3.54	3.497	0.01	0.133	-0.188	2.884	-1.688	2.798	-0.471	0.466	1.663	0.463	-0.554	-1.366	2.448	0.628	0.607	2.434	0.284
14	5.223	4.522	-0.778	4.804	2.813	-2.056	2.412	2.59	2.881	-1.331	2.326	-0.177	0.037	0.738	0.176	0.148	0.46	0.464	0.804	1.509	1.601	1.082
15	4.454	4.594	-0.958	2.255	2.842	-0.362	1.703	3.069	0.698	0.054	2.063	-0.502	0.657	1.189	2.025	0.716	-1.602	1.836	2.476	1.283	2.013	0.568
16	2.825	5.37	-2.008	5.134	2.703	-1.706	1.072	1.942	1.891	-0.263	2.69	0.017	0.843	0.72	-0.916	0.682	0.972	0.832	0.73	0.693	2.667	1.106
17	4.327	4.935	-0.503	3.57	2.645	-1.493	1.209	1.049	3.043	-0.341	1.814	-0.407	0.384	2.086	0.255	1.14	-0.241	1.737	1.823	1.491	2.012	0.932
18	4.195	4.314	-0.812	4.583	2.397	-1.158	2.414	2.411	3.203	-1.484	2.574	-0.401	0.592	1.313	0.172	0.895	0.681	0.494	0.982	1.198	2.457	0.812
19	3.884	4.909	1.158	1.907	3.326	-2.294	1.107	0.694	3.133	0.207	1.353	0.131	0.197	2.355	-0.169	1.015	-0.288	1.1	1.841	2.65	2.541	0.462
20	6.271	6.144	1.027	2.329	2.939	-3.125	1.673	1.841	0.592	-0.465	1.388	-0.174	-0.651	1.638	-0.674	0.161	-0.502	1.285	2.201	1.316	2.524	-0.444
21	4.458	5.763	-0.823	3.471	3.098	-0.877	0.256	2.276	1.532	-0.474	2.725	-1.662	0.8	1.51	0.489	0.831	-0.877	1.855	2.414	1.58	1.99	-0.466
22	3.68	6.505	0.886	2.381	2.83	-2.88	0.579	0.474	3.099	0.423	1.603	-0.773	0.619	2.181	-0.317	1.547	0.158	1.678	1.645	1.594	2.323	0.416
23	7.392	4.074	1.847	2.293	0.12	-2.809	3.866	-2.265	0.589	1.363	0.269	0.015	0.502	0.824	0.527	0.392	-0.171	1.519	1.063	0.275	3.79	2.096
24	4.749	6.707	3.226	4.878	-0.5	-2.353	0.493	-3.066	2.116	-1.351	1.022	0.754	1.569	2.186	0.688	0.943	0.337	1.106	0.108	0.719	2.395	0.518
25	3.722	7.696	1.342	1.71	1.868	-2.015	0.714	2.036	-1.133	0.732	1.44	1.551	1.04	1.626	0.485	1.745	-1.229	1.334	1.434	0.966	3.094	0.103
26	4.635	6.76	-0.248	1.522	3.388	-2.481	0.224	0.329	1.511	1.187	2.612	-0.77	0.159	2.864	-0.847	1.315	0.141	1.034	0.994	0.619	2.8	0.674
27	5.642	3.935	0.461	-1.091	4.758	-0.316	0.782	-0.887	2.852	0.781	2.338	1.796	-0.342	2.157	1.268	0.917	-0.683	1.293	1.138	0.871	2.434	1.564
28	3.812	8.103	1.956	3.481	3.676	-3.654	0.643	0.96	2.009	0.007	1.397	-0.077	-0.211	1.639	0.053	0.909	0.09	0.808	1.307	1.554	1.371	0.24
29	4.85	5.247	-0.24	3.657	2.58	-3.066	2.429	2.326	2.335	-0.341	1.691	0.221	0.467	1.351	-0.465	1.145	0.196	-0.012	0.781	1.242	3.287	0.724
30	5.436	4.189	2.243	0.592	4.895	-1.181	2.286	0.828	3.409	-1.069	1.677	0.815	0.79	1.484	-0.791	1.66	0.412	0.1	1.307	1.806	2.483	-0.175
31	6.711	5.305	2.948	2.623	0.884	-1.14	-0.308	-4.338	2.816	-1.212	1.221	0.519	0.656	2.196	-0.432	-0.823	-0.544	2.636	0.451	1.526	3.576	0.726
32	4.814	5.262	-1.153	3.349	3.079	0.789	1.394	3.008	-0.358	-1.297	2.661	1.364	2.311	0.993	1.543	1.238	-1.035	1.182	1.286	0.984	1.801	0.519
33	6.078	3.415	-1.177	3.765	2.914	-0.995	2.286	2.91	2.208	-1.064	2.731	-1.062	0.708	1.534	0.533	0.753	-0.177	1.449	1.994	1.742	2.82	0.112
34	5.29	5.823	-1.317	4.391	2.94	-1.161	1.096	3.082	0.27	-0.456	2.577	-0.146	0.434	1.168	0.247	0.691	-0.827	0.789	2.1	1.272	2.528	-0.35
35	5.637	0.998	4.331	4.438	3.291	-2.087	0.053	2.152	1.087	-1.09	0.885	0.318	0.287	2.488	0.083	1.967	0.336	0.093	1.939	1.616	3.238	-0.091
36	4.739	2.992	3.144	5.93	1.625	-1.168	1.012	-1.068	2.372	-0.215	2.371	-0.819	0.67	1.711	-0.703	-0.481	1.313	3.014	1.546	-0.558	3.101	1.569
37	7.035	6.734	0.21	1.738	3.865	-1.61	-0.54	-1.645	1.742	-0.298	0.639	-0.203	1.112	0.923	-0.297	1.026	-0.091	1.475	0.028	1.19	2.903	-0.235
38	3.222	5.3	-0.316	2.795	3.946	-0.578	1.697	2.113	0.124	0.694	2.005	0.338	0.313	1.771	2.005	0.668	-0.912	2.284	2.606	1.055	2.169	0.838
39	5.709	4.805	1.096	2.697	1.636	-2.135	2.54	2.269	0.949	-2.167	0.68	1.124	0.315	4.274	0.368	1.714	0.98	0.974	1.334	1.411	2.764	-0.631
40	-0.687	7.996	-1.368	6.453	3.731	1.596	1.17	-0.277	0.199	-0.544	0.28	1.371	0.554	1.787	-1.142	-0.031	0.021	0.424	3.134	0.344	3.159	0.218
41	2.916	5.991	-0.089	3.853	3.926	-0.795	1.386	1.598	0.756	-0.708	2.681	0.052	0.378	2.87	0.757	0.445	-1.377	1.911	2.15	1.5	2.606	-0.102
42	2.868	6.401	2.218	3.296	4.904	-3.274	3.039	1.193	2.375	-0.608	1.299	-0.381	-1.05	2.242	0.393	-0.196	-0.107	0.83	1.229	1.165	2.305	0.636
43	5.573	4.882	1.515	3.126	3.349	-2.505	0.721	1.528	1.562	-0.366	1.976	0.66	0.88	1.887	-0.334	1.848	1.121	0.861	1.845	2.733	3.162	-0.374
44	5.193	6.484	-1.829	4.244	3.836	-0.76	-0.391	1.313	-0.542	0.594	3.942	0.161	0.464	2.453	-0.419	1.139	0.93	1.183	1.601	0.365	2.523	0.398
45	3.497	7.492	0.713	2.96	4.163	-2.743	0.393	1.196	0.114	0.816	1.792	-0.36	0.176	2.181	-0.328	0.914	-0.549	1.713	2.355	1.121	3.028	-0.466
46	3.119	6.366	1.579	2.614	4.681	-1.973	-0.093	0.852	1.058	0.376	1.84	-0.166	0.294	2.527	0.146	0.93	-0.463	1.585	2.633	2.441	2.584	-0.5
47	6.285	4.828	0.579	2.516	3.269	-3.035	2.471	2.054	1.036	0.094	1.644	0.004	0.208	1.999	-0.382	1.156	0.037	1.271	1.897	1.571	3.906	-0.224
48	3.684	5.383	0.164	4.615	3.614	-2.568	2.457	1.962	3.065	-0.619	2.009	0.091	0.503	2.017	0.469	1.105	0.426	0.14	0.999	1.332	2.753	1.132
49	4.64	4.626	0.164	3.229	4.585	-1.122	2.191	0.227	3.282	-0.591	2.166	-0.047	-0.163	1.468	1.115	-0.031	-0.105	2.42	0.802	1.326	3.156	0.4
50	3.814	4.729	2.579	1.272	5.195	-0.812	2.241	0.127	1.629	-0.401	0.97	2.792	1.544	-0.058	3.018	1.094	0.378	1.122	-0.457	1.957	2.492	-0.357
51	2.334	6.941	1.31	3.167	4.63	-2.6	1.733	0.778	2.479	0.499	1.507	-0.367	-0.179	2.827	0.733	0.779	-0.696	1.24	1.841	1.388	2.427	0.604
52	4.788	5.457	1.246	3.679	3.298	-3.132	2.547	1.454	2.983	-0.243	1.643	0.459	0.407	2.187	0.253	1.697	0.888	0.516	1.053	1.68	3.005	0.73
53	5.949	4.659	1.138	2.476	2.899	-2.436	2.73	2.525	0.76	0.192	1.43	1.26	0.779	1.68	1.564	1.997	0.426	1.086	1.809	1.494	3.143	0.766
54	2.813	5.601	-3.025	7.634	3.657	2.159	1.409	-0.257	1.983	-0.825	-0.426	0.063	0.568	1.73	0.575	0.242	0.227	-0.809	3.299	1.275	2.328	1.324
55	4.746	4.953	1.546	3.97	3.253	-2.781	2.604	1.742	1.789	-0.591	1.937	0.885	0.992	1.677	1.654	1.937	1.128	0.648	1.209	1.935	2.819	-0.824
56	1.338	8.511	-0.784	5.983	4.7	0.024	0.857	-1.32	0.295	0.987	-1.129	0.493	0.129	1.893	-0.509	0.461	0.534	-0.712	3.093	1.028	3.305	0.37
57	9.735	6.935	2.938	5.062	0.649	-3.612	0.322	-0.521	-0.086	-0.42	1.34	0.962	0.395	1.277	-0.965	0.148	0.12	2.2	2.182	0.517	2.423	0.526
58	7.089	7.176	1.52	3.048	3.882	-1.774	0.21	1.589	0.794	-0.521	2.098	0.138	1.936	1.543	0.052	2.426	0.68	1.161	1.761	1.742	2.142	-1.057
59	4.04	9.063	3.049	0.175	4.318	-0.009	0.505	0.602	0.956	-0.979	2.99	-1.233	1.373	3.135	0.172	1.364	-0.368	0.538	0.465	1.021	2.445	0.36
60	2.61	7.116	1.709	4.547	4.292	-3.211	1.28	0.797	2.241	-0.133	1.449	0.295	0.394	2.423	0.384	1.737	0.637	0.665	1.124	1.176	2.666	0.78
61	7.345	4.691	-0.661	2.336	4.919	0.854	2.281	3.511	-0.726	-0.531	3.44	0.143	1.533	1.48	2.391	1.506	-0.264	0.324	0.871	0.625	2.162	0.397
62	-0.078	7.479	0.704	4.886	4.778	0.834	2.729	-0.499	1.725	-0.694	-0.551	0.639	0.04	3.254	0.159	-0.016	-1.107	0.348	3.635	1.027	3.369	0.208
63	8.025	5.439	-0.073	2.974	5.445	0.918	-0.247	0.815	-0.626	-0.721	2.708	-0.077	0.907	2.727	1.222	1.515	-0.094	-0.496	1.114	2.248	1.926	-0.507
64	5.468	6.949	-0.198	4.445	5.073	-0.492	1.069	2.297	-0.934	-0.275	2.549	0.814	1.098	1.18	0.227	0.967	-0.044	1.081	1.786	1.011	2.336	-0.743
65	8.51	5.533	3.666	5.161	1.62	-3.682	2.955	-0.512	2.439	-0.673	1.445	0.919	0.009	1.645	-0.029	-0.249	0.766	1.596	1.139	0.87	2.543	1.556
66	5.25	2.199	4.164	5.981	2.644	0.936	2.629	-1.98	2.274	-0.335	-0.958	0.581	0.324	2.114	-0.806	-0.888	0.747	1.176	3.969	0.813	4.369	0.925
67	7.37	6.181	3.34	5.189	0.142	-2.75	1.341	-1.338	2.319	-1.423	1.077	1.539	1.077	3.103	0.131	1.081	-0.932	1.702	1.413	0.712	2.819	1.616
68	8.456	5.092	1.484	5.549	1.487	-0.806	1.135	-2.055	2.954	-0.743	2.45	1.247	0.623	1.24	0.655	-0.533	0.441	3.35	1.22	0.452	2.768	1.348
69	5.468	7.147	0.313	3.633	4.445	-1.762	-0.096	0.909	0.566	0.424	3.395	-0.109	0.504	3.462	0.456	1.83	0.8	0.825	1.772	0.89	2.433	0.272
70	4.828	7.369	3.344	4.461	2.456	-2.65	0.925	-1.752	2.167	0.595	1.683	-0.315	0.513	2.521	0.097	-0.033	-0.304	2.768	1.995	0.428	2.593	1.19
71	7.053	5.77	1.842	3.048	3.908	-1.768	2.398	2.181	0.762	-1.669	2.136	1.094	1.852	2.209	0.316	2.098	0.054	0.557	0.909	1.906	3.232	-0.837
72	4.633	6.514	-0.239	4.387	5.028	-0.072	1.015	1.662	0.084	-0.365	3.864	-0.195	-0.205	3.404	1.209	0.852	0.201	0.741	1.951	0.55	2.241	0.14
73	5.82	6.092	0.758	2.579	6.54	-2.021	1.851	-1.37	1.978	-0.095	2	-0.618	-1.575	2.94	1.614	-0.866	-0.128	0.536	-0.318	0.92	2.777	1.066
74	9.573	5.476	1.932	5.703	0.92	-0.446	-0.242	-1.929	1.599	-1.667	2.541	0.846	1.008	1.271	0.371	0.035	0.598	3.774	1.997	0.218	2.844	0.334
75	4.195	4.151	-1.591	5.486	5.506	3.163	1.065	-1.009	1.441	-0.636	0.397	1.462	0.178	1.508	0.526	-0.904	0.054	2.069	4.402	2.101	3.441	-0.198
76	7.928	6.086	3.179	5.173	0.922	-2.829	1.536	-1.079	2.577	-0.397	1.295	0.891	0.75	2.447	0.252	0.879	0.071	1.841	1.834	0.748	2.626	1.508
77	9.872	7.854	5.295	2.435	1.013	-0.81	1.043	0.276	-0.843	-0.976	1.524	0.841	1.813	0.131	0.759	0.328	0.857	2.298	1.978	0.576	1.746	1.286
78	6.666	4.124	1.833	6.696	0.583	-1.075	3.581	-0.858	-1.15	-1.536	4.189	1.863	0.987	2.528	-1.329	-0.319	0.142	2.406	1.58	0.632	3.182	1.132
79	8.041	6.603	3.685	4.983	0.494	-2.188	1.892	-0.769	2.91	0.65	1.76	0.899	0.983	2.394	0.186	0.238	0.225	1.663	1.686	0.789	2.68	1.243
80	9.472	5.849	2.947	5.49	-0.406	-1.57	1.169	0.247	1.351	-1.982	1.636	0.915	1.459	2.769	0.557	0.976	-1.726	1.561	1.99	0.855	2.917	0.881
81	7.896	6.562	4.32	3.533	0.978	-1.361	2.244	0.321	-0.045	0.241	1.372	1.235	0.675	1.917	1.767	0.628	-0.656	2.284	2.468	0.303	2.894	0.941
82	8.711	3.973	3.432	4.119	2.165	-1.973	2.637	-1.959	2.414	-0.919	1.907	1.045	0.908	1.337	1.987	-0.28	0.417	3.412	1.141	0.914	3.732	-0.314
83	10.247	7.642	4.282	4.233	2.748	-2.284	1.872	0.252	-1.076	-1.09	1.494	0.974	0.549	1.032	-0.274	-0.367	-0.403	1.567	1.837	0.361	2.37	-0.633
84	1.046	7.647	-0.186	7.439	4.526	3.319	2.598	0.572	1.736	0.172	-0.038	0.774	-1.025	1.853	0.099	0.683	0.278	0.542	3.307	1.086	2.54	0.519
85	7.618	6.841	1.554	1.409	5.99	-0.845	1.307	1.59	0.16	-0.017	2.871	-0.861	0.788	3.296	1.226	1.618	-0.771	0.775	1.68	1.271	2.409	-0.911
86	1.403	5.989	-0.447	7.439	5.035	1.531	3.101	0.354	1.689	-1.064	-0.18	1.019	0.051	2.099	0.503	0.333	0.83	-0.029	3.517	0.748	3.104	0.792
87	7.945	8.34	4.553	4.283	2.326	-1.57	0.822	-0.964	1.458	0.026	1.741	0.37	1.846	1.515	0.106	1.039	0.192	1.976	1.158	0.617	2.18	0.272
88	3.666	7.181	-0.371	5.103	6.259	1.838	-0.082	-1.247	-0.696	0.622	0.407	0.309	0.082	3.484	0.556	0.672	0.566	-1.113	3.692	1.976	3.143	-0.18
89	7.48	6.659	2.563	3.441	6.516	-1.149	0.264	0.363	0.373	-1.597	1.358	1.856	0.189	1.225	1.228	0.071	-0.636	1.238	1.408	2.225	1.84	-0.913
90	4.85	6.848	-1.109	6.977	5.053	2.665	0.524	0.424	-0.084	-0.979	0.383	1.032	2.029	1.252	0.02	1.361	1.051	0.84	4.153	1.117	2.213	-0.513
91	1.45	7.747	0.42	6.309	5.442	0.318	2.381	-0.072	1.617	0.281	-0.557	1.075	0.067	2.543	0.625	0.581	0.126	-0.126	3.883	1.224	2.909	0.484
92	6.545	7.152	3.502	2.469	4.954	-1.29	2.488	2.564	0.37	-1.818	1.992	-0.178	1.267	1.67	0.92	1.663	0.949	0.201	1.751	1.917	3.132	-0.489
93	7.24	5.567	-0.141	8.661	2.54	2.259	1.8	-2.28	0.076	-0.348	0.085	0.93	0.77	2.024	0.515	-0.691	0.855	1.133	4.364	0.784	3.256	0.984
94	9.113	5.137	3.581	5.564	0.98	-2.375	2.698	-1.167	0.278	-0.383	3.308	0.905	1.01	2.902	-0.146	0.871	-0.015	2.366	2.651	1.67	2.174	0.784
95	8.665	6.263	4.216	6.226	3.075	-3.3	2.604	-0.043	0.44	-1.028	1.432	1.084	-0.249	2.271	0.897	-0.33	-0.054	1.666	2.1	0.705	2.671	0.912
96	10.572	5.031	2.857	4.531	2.467	-1.998	2.376	-0.235	0.802	-0.258	3.173	0.477	0.554	3.414	0.718	0.812	0.81	1.437	1.626	0.462	3.629	0.952
97	6.49	5.607	0.373	8.647	2.943	2.307	1.668	-3.484	2.208	-0.961	0.024	2.237	0.596	1.498	0.662	-1.187	0.566	2.555	3.603	-0.026	3.235	1.694
98	10.82	6.274	1.258	5.175	3.965	1.157	-0.477	-2.115	0.077	-0.809	4.256	0.881	1.722	1.833	0.834	-0.066	1.01	3.291	1.037	-0.355	2.478	0.353
99	2.968	6.793	1.108	5.038	8.136	1.32	4.417	0.291	1.629	-0.09	-1.865	0.057	2.401	2.313	-0.512	0.414	-0.021	0.509	2.685	1.125	2.877	0.259
100	10.833	5.309	0.94	7.517	5.204	4.492	2.531	-2.318	-0.17	-1.053	1.964	1.938	1.435	1.835	1.151	-0.91	1.333	2.011	2.828	-0.367	3.901	0.52
101	0.002	6.193	2.892	3.434	3.69	-1.956	-0.561	0.423	1.497	-0.428	1.769	0.767	0.468	2.774	-0.437	1.072	-0.545	0.456	0.923	1.727	2.337	0.186
102	1.63	6.808	2.583	2.28	3.918	-1.947	2.992	1.836	1.177	-0.234	1.273	0.769	0.237	1.735	1.759	1.025	0.814	0.453	1.405	1.026	2.988	2.238
103	2.907	7.106	1.122	2.403	5.29	-1.619	1.582	0.454	1.891	0.36	2.688	-0.89	-0.634	4.021	0.879	0.708	-0.474	0.628	1.382	0.516	2.47	0.752
104	-0.924	6.401	-0.655	7.392	4.953	1.242	2.355	-0.332	1.718	-0.116	0.291	1.158	1.011	0.982	1.168	0.541	1.745	0.347	2.7	1.009	2.49	-0.052
105	-1.309	8.262	0.955	6.278	4.714	0.466	1.65	-0.949	1.704	-0.095	-0.436	1.012	0.742	1.694	1.071	0.823	1.058	0.001	3.161	0.865	2.308	-0.558
106	2.608	6.013	1.54	3.325	4.932	-2.892	2.785	1.092	2.649	0.225	1.531	-0.285	-0.185	2.715	0.709	0.789	-0.132	1.028	1.383	1.404	3.057	0.73
107	2.584	7.471	1.41	4.215	4.494	-2.7	1.559	1.02	2.127	0.293	1.657	0.439	-0.005	2.657	0.817	1.187	-0.114	0.624	1.609	1.344	2.303	0.64
108	1.067	6.318	1.883	4.559	4.592	-2.962	2.842	0.92	2.426	-0.05	1.66	0.962	0.439	1.933	1.909	1.29	0.843	0.289	0.515	1.39	2.456	0.058
109	3.55	7.631	3.728	4.086	1.656	-2.234	1.099	-1.937	1.923	-0.586	1.839	0.055	0.66	3.062	-0.285	-0.222	-0.955	2.626	1.515	0.187	2.929	0.95
110	2.802	3.484	-0.254	4.345	3.918	-0.251	2.58	-0.044	0.727	-0.76	5.045	1.473	0.513	3.882	-0.548	0.797	0.381	0.385	0.331	2.251	2.044	1.718
111	2.645	7.898	0.338	3.106	4.474	-2.143	1.25	0.729	0.271	0.369	2.814	0.972	-0.163	3.83	0.065	0.885	-0.905	-0.078	0.466	0.403	3.064	0.84
112	2.918	7.574	0.885	4.261	3.968	-3.103	1.242	1.047	1.161	0.365	1.127	0.923	-0.14	2.363	0.082	1.179	-0.459	0.427	1.5	0.896	2.698	0.734
113	2.27	6.024	1.475	3.065	4.238	-2.617	2.968	1.703	1.397	0.733	1.153	1.337	0.226	1.936	1.819	1.35	0.141	0.727	1.115	0.949	2.78	1.648
114	-0.864	6.149	-0.955	6.278	5.089	1.774	2.567	-0.464	1.966	0.178	-0.017	0.614	0.463	1.552	1.618	-0.145	0.183	0.841	3.488	1.151	2.16	-0.062
115	1.962	6.895	1.078	3.903	3.894	-3.158	2.581	1.328	1.053	-0.259	1.665	1.417	0.131	2.575	-0.265	0.847	-0.44	0.238	0.479	1.016	3.703	0.636
116	-1	8.14	0.609	4.534	3.782	0.969	1.822	-0.312	0.407	3.19189e-16	-0.795	1.917	0.831	2.187	0.759	0.813	-0.418	0.381	3.269	0.458	2.916	0.974
117	2	8.121	1.38	4.123	4.192	-2.84	0.469	0.596	2.061	0.479	1.791	0.095	0.375	2.369	0.307	1.455	0.302	0.958	1.511	1.23	2.127	0.488
118	3.228	7.769	1.766	4.311	4.688	-3.34	1.685	1.16	1.829	-0.047	1.417	0.503	-0.715	2.133	0.661	0.321	-0.212	0.51	1.443	1.38	1.499	0.728
119	2.342	6.035	1.41	4.042	3.208	-2.542	2.673	1.045	2.493	-1.292	1.953	1.065	0.43	2.934	-0.031	1.188	0.351	0.41	0.611	1.151	3.293	0.826
120	0.98	7.959	2.73	2.772	4.066	-1.724	-0.069	0.525	1.809	-0.518	1.795	0.087	0.344	2.054	-0.115	0.866	0.945	0.44	1.899	2.249	2.377	0.972
121	1.813	7.838	0.832	2.186	4.632	-1.859	0.41	-0.077	1.533	0.351	2.962	-0.544	0.203	4.172	0.307	1.025	-0.955	0.988	0.78	0.711	2.526	0.724
122	0.793	7.246	1.653	4.401	4.29	-2.67	1.79	0.606	2.256	0.224	1.636	0.88	0.445	2.045	1.933	1.28	0.279	0.501	0.973	1.374	1.826	-0.068
123	0.466	9.077	2.55	3.088	3.294	-2.012	0.539	0.583	1.573	-1.176	2.059	0.057	0.688	2.658	0.025	1.06	0.201	0.626	1.309	1.341	2.619	1.02
124	-2.478	5.438	-0.151	6.273	3.542	2.156	4.776	-2.468	0.412	-0.792	1.439	0.519	0.798	2.068	0.736	0.201	-0.766	0.686	3.358	1.427	1.562	-0.27
125	1.75	7.591	1.28	3.075	4.328	-2.74	0.643	0.354	2.413	0.685	1.641	-0.711	0.201	2.539	0.223	1.047	-0.28	1.574	1.743	1.274	2.251	0.452
126	0.479	5.799	1.718	3.251	4.034	-2.587	3.199	1.289	1.526	0.664	1.132	1.778	0.676	1.324	2.935	1.443	0.534	0.604	0.479	0.979	2.303	0.94
127	1.106	8.293	1.442	3.873	3.614	-2.682	0.515	0.45	1.793	-0.209	1.939	0.625	0.677	2.859	0.085	1.385	-0.472	0.9	1.019	1.264	2.411	0.43
128	-2.407	7.825	0.53	4.845	3.8	0.741	1.925	-0.687	0.512	0.424	-0.824	2.518	1.436	1.524	2.035	1.025	-0.148	0.342	2.621	0.763	2.387	0.448
129	-2.073	6.645	0.46	3.889	4.238	0.981	3.189	-0.505	0.93	0.444	-1.108	2.056	0.882	1.982	2.461	0.349	-1.146	0.624	2.951	0.921	2.687	0.564
130	0.409	7.336	1.975	4.276	4.068	-2.412	1.918	0.567	2.28	-0.269	1.644	0.72	0.29	2.096	1.773	1.161	0.402	0.417	0.985	1.099	1.878	-0.25
131	1.891	0.184	6.634	4.388	2.455	-1.719	2.784	-1.701	0.049	1.336	2.007	1.313	0.814	1.811	1.646	-0.23	-0.298	2.171	0.999	0.93	2.007	1.805
132	0.099	7.058	2.175	4.342	4.068	-2.844	1.88	0.457	2.384	-0.357	1.802	0.458	0.664	1.696	1.239	1.439	1.382	0.539	0.429	1.001	2.332	-0.276
133	2.762	7.351	0.766	4.167	3.404	-2.806	0.357	0.492	2.501	0.349	1.907	0.269	0.669	2.217	-0.135	1.635	0.854	1.098	1.451	1.262	2.151	0.788
134	0.433	5.878	2.105	3.386	4.506	-2.604	3.144	0.639	2.802	-0.337	1.518	-0.004	0.11	2.154	1.665	0.763	0.384	0.821	0.759	1.159	2.632	-0.16
135	-0.792	4.853	-1.717	7.351	3.273	2.222	3.465	0.535	2.308	-2.121	0.641	1.442	1.292	1.283	0.972	-0.008	0.654	-0.401	2.166	0.854	2.822	0.226
136	2.782	4.724	0.761	2.061	3.586	-2.483	3.03	1.357	2.189	0.809	1.119	0.705	0.346	1.954	1.293	1.122	0.111	1.483	1.287	1.025	2.928	1.912
137	0.525	6.566	-2.542	7.04	3.095	2.086	0.964	0.25	1.919	-1.099	0.764	0.735	1.383	1.668	-0.47	0.276	-0.01	0.352	3.15	0.969	2.441	0.838
138	-0.381	7.305	-1.595	5.395	3.751	1.813	1.481	0.238	-0.433	0.858	-0.396	1.657	0.489	0.688	0.106	0.192	0.486	0.797	3.59	-0.101	2.722	1.158
139	1.366	7.681	1.602	2.95	4.106	-2.482	0.771	0.315	2.437	0.192	1.649	-0.871	0.046	2.59	0.063	0.928	-0.157	1.49	1.755	0.999	2.303	0.27
140	0.209	7.896	1.623	4.309	3.988	-2.81	0.7	0.182	2.19	0.41	1.77	0.536	0.825	1.757	1.423	1.548	0.695	0.835	0.875	1.26	1.65	-0.22
141	-2.201	6.491	1.124	2.568	4.366	1.615	2.529	-0.29	-0.03	0.545	-1.416	1.884	0.389	0.717	1.425	-0.45	0.155	0.048	3.651	1.528	3.139	1.034
142	-1.296	5.64	1.163	5.475	2.902	-1.306	2.802	-0.328	1.018	-1.33	3.993	1.039	1.236	2.156	0.396	1.075	0.692	1.144	0.042	1.515	1.386	0.152
143	1.556	4.705	-0.249	5.434	3.519	-1.602	2.511	1.08	2.734	-0.42	2.487	1.04	0.853	1.232	1.428	1.059	1.641	0.903	0.464	1.275	2.084	0.556
144	2.332	8.121	1.204	3.841	3.786	-3.506	1.655	1.154	0.585	-0.325	1.401	1.399	-0.573	2.163	-0.397	-0.029	-1.102	0.336	0.771	1.036	2.269	0.598
145	-0.461	6.05	2.167	3.136	3.928	-2.446	3.19	0.493	2.534	-1.025	1.666	0.526	0.412	2.644	1.443	0.693	-0.39	0.763	0.267	1.193	2.916	-0.218
146	2.788	6.859	1.842	2.819	3.676	-2.568	-0.045	0.616	2.275	0.317	1.521	0.419	0.457	2.049	-0.153	1.511	0.158	0.678	1.571	2.46	2.217	0.046
147	-0.977	4.577	-0.759	4.259	4.306	3.074	2.234	0.257	-0.557	-0.105	-0.198	2.505	1.095	1.421	2.345	-0.179	-1.083	1.109	3.85	1.941	2.624	-0.19
148	0.104	3.825	-2.483	6.94	3.943	1.928	2.653	0.656	1.544	-0.56	0.205	1.998	0.943	0.168	0.156	-0.363	1.159	-0.619	2.564	1.659	3.014	0.288
149	-0.122	8.558	2.385	1.78	2.736	-1.637	0.896	0.952	0.673	-0.462	1.531	0.873	0.925	2.049	1.051	1.213	-0.108	0.941	1.273	0.93	2.466	1.902
150	2.489	6.508	-0.752	4.998	3.119	-1.48	0.138	0.756	2.369	0.109	2.618	0.173	0.789	1.668	-0.174	1.224	1.1	1.572	1.46	1.115	1.755	0.986
151	-0.103	7.598	1.091	3.931	3.388	-2.836	1.76	0.6	1.012	-0.054	1.62	1.776	0.587	2.075	0.875	0.93	-0.611	0.327	0.301	1.03	2.596	-0.198
152	3.192	4.884	-1.497	2.095	3.881	-0.142	1.48	1.022	1.275	1.197	2.979	0.164	0.172	2.66	1.584	0.749	-0.108	1.641	1.283	0.265	1.893	2.314
153	0.776	8.171	3.263	1.736	2.781	-1.745	0.99	0.448	2.595	-0.255	1.618	-1.079	0.813	1.46	1.204	1.155	0.607	1.157	1.236	1.647	2.041	0.043
154	-0.164	7.601	2.692	1.474	3.624	-1.466	0.151	0.137	1.893	-1	1.793	-0.189	0.472	2.714	-0.421	0.388	-0.411	0.998	1.639	2.327	2.785	0.878
155	0.207	8.076	0.999	4.089	3.664	-3.134	0.624	0.322	1.214	0.82	1.606	0.902	0.665	1.297	0.587	1.268	0.579	0.719	0.695	0.882	2.136	-0.292
156	3.46	5.103	-1.872	3.476	3.823	0.131	1.209	1.346	2.527	-0.518	3.727	-1.416	-5.55112e-17	2.944	0.516	0.205	-0.252	0.83	1.239	0.341	1.894	1.316
157	-0.735	6.978	1.937	2.978	3.626	-2.154	2.138	0.179	2.364	-0.751	1.642	0.444	0.418	2.756	1.467	0.683	-0.954	0.975	0.725	1.177	2.286	-0.344
158	-1.575	8.322	2.693	2.226	3.226	-1.882	0.944	-0.073	2.054	-1.039	1.888	-0.308	0.964	2.216	1.057	0.745	0.012	1.119	0.905	1.415	2.266	0.276
159	-1.069	8.158	2.007	3.934	3.188	-2.394	0.874	-0.003	1.946	-0.771	1.926	0.906	0.972	2.298	1.041	1.359	0.044	0.693	0.395	1.019	1.986	-0.46
160	-0.708	6.668	1.078	3.139	3.127	-0.299	1.952	1.372	1.004	-0.269	1.939	1.032	0.813	0.686	2.86	0.697	0.889	1.016	1.236	0.893	1.485	1.602
161	-0.425	7.456	1.845	3.136	3.902	-2.452	1.002	-0.099	2.566	0.123	1.628	-0.43	0.496	1.978	1.179	1.021	0.236	1.367	1.119	1.029	1.826	-0.438
162	3.68	6.505	0.886	2.381	2.83	-2.88	0.579	0.474	3.099	0.423	1.603	-0.773	0.619	2.181	-0.317	1.547	0.158	1.678	1.645	1.594	2.323	0.416
163	1.481	4.673	-0.273	3.565	2.365	-0.841	2.811	1.678	1.461	-0.818	2.136	1.785	0.787	1.776	0.956	0.93	0.288	1.199	0.584	0.593	2.744	1.906
164	-1.65	6.431	-1.977	7.101	2.669	2.374	1.323	-0.203	2.072	-1.661	0.751	1.016	1.678	1.107	0.486	0.25	0.506	0.145	2.526	0.724	2.016	-0.052
165	-0.935	7.538	1.585	3.011	3.546	-2.552	0.92	-0.206	2.274	-0.072	1.768	0.26	0.953	2.417	1.117	1.07	-0.661	1.393	0.615	1.338	2.058	-0.314
166	2.33	6.756	1.335	1.029	3.06	-2.539	1.048	0.947	1.759	1.267	0.959	-0.131	0.562	1.724	1.151	1.52	-0.703	1.853	1.669	1.151	2.146	0.998
167	-0.758	6.665	0.519	4.857	3.205	-0.928	1.745	0.685	1.88	-1.197	2.503	1.154	0.712	2.037	1.512	0.68	-0.126	0.833	0.502	0.986	1.766	-0.11
168	0.029	7.311	1.492	4.244	2.198	-2.439	0.521	-0.22	2.396	-1.239	1.676	1.198	1.291	2.312	0.7	1.811	0.367	0.752	0.406	0.981	1.919	0.006
169	0.835	3.581	-2.425	3.284	3.322	2.938	2.253	0.422	0.868	0.675	-1.592	1.915	0.103	2.567	0.835	-0.382	1.128	1.601	4.024	1.501	1.773	1.281
170	-3.173	7.149	0.47	3.934	3.448	1.121	1.415	-0.79	-0.472	0.311	-1.096	3.284	1.079	1.001	0.677	0.362	-0.171	-0.102	2.551	1.052	2.967	0.088
171	0.698	6.283	-0.509	5.184	2.915	-1.45	0.369	0.342	2.498	0.04	2.597	0.614	1.239	1.056	0.942	1.317	1.493	1.449	0.824	1.145	1.278	0.278
172	1.439	3.716	0.034	3.259	3.253	-0.67	2.066	0.863	2.681	-1.356	2.398	0.723	0.334	2.441	-0.516	0.105	-0.015	1.256	0.95	1.99	3.063	0.882
173	0.698	6.283	-0.509	5.184	2.915	-1.45	0.369	0.342	2.498	0.04	2.597	0.614	1.239	1.056	0.942	1.317	1.493	1.449	0.824	1.145	1.278	0.278
174	0.698	6.283	-0.509	5.184	2.915	-1.45	0.369	0.342	2.498	0.04	2.597	0.614	1.239	1.056	0.942	1.317	1.493	1.449	0.824	1.145	1.278	0.278
175	-2.03	5.485	-1.735	6.535	2.863	2.82	0.761	-0.407	2.04	-1.691	0.635	1.576	1.636	0.993	0.124	-0.014	0.476	-0.099	2.624	1.666	2.058	-0.158
176	2.131	4.284	-1.004	3.322	3.427	-1.55	0.726	0.764	1.883	0.421	2.212	0.375	0.407	1.152	-1.48	0.282	0.936	1.616	1.152	1.739	3.037	0.898
177	2.448	6.688	0.883	1.871	1.558	-2.447	0.808	0.939	1.579	0.243	1.373	1.379	1.332	1.892	0.571	2.038	-0.343	1.319	0.885	1.173	2.33	1.276
178	-1.187	6.942	1.519	1.969	2.786	-2.256	1.036	0.05	1.384	0.304	0.874	1.194	1.215	1.974	2.244	1.495	-1.199	1.627	0.65	0.857	1.814	0.734
179	0.318	5.337	-0.267	4.618	3.109	-1.004	-0.193	0.138	2.466	0.01	2.481	1.174	1.197	0.942	0.58	1.053	1.463	1.205	0.922	2.087	1.32	0.172
180	-1.275	7.729	0.896	2.531	2.528	-2.601	1.027	0.545	0.046	0.846	1.226	2.248	1.204	1.178	1.391	1.351	-0.504	0.976	0.167	0.505	2.267	0.532
181	1.899	6.169	-1.541	3.47	2.237	-1.429	0.419	1.265	0.493	1.233	1.926	1.355	0.866	0.599	0.016	1.097	0.675	1.771	1.244	0.326	2.088	1.796
182	-1.005	5.563	0.93	2.475	2.954	-1.301	1.589	1.357	1.384	-0.288	1.352	2.182	1.162	1.436	2.493	0.827	-1.41	0.102	0.451	1.879	1.795	0.716
183	0.11	5.764	-0.674	3.876	2.357	-1.075	0.726	0.711	1.598	0.754	2.069	1.43	1.476	0.447	1.968	1.47	1.184	1.764	0.788	0.734	1.125	1.16
184	2.022	5.821	1.512	1.44	2.224	-2.018	0.191	0.085	2.823	-0.788	1.643	0.157	0.724	2.608	-1.061	1.094	-0.523	1.292	1.263	2.295	2.701	0.07
185	-0.285	5.727	2.334	1.414	2.416	-1.607	1.807	0.81	1.326	-0.405	0.994	2.39	0.911	1.657	2.117	1.3	-0.825	0.394	0.517	1.952	2.099	0.132
186	0.965	5.204	-0.548	3.134	2.871	-0.776	-0.204	0.164	2.421	-0.403	2.5	0.457	0.875	2.214	-0.842	0.482	-0.286	1.886	1.298	2.135	2.205	0.786
187	-0.141	7.201	-0.543	3.051	2.225	-1.047	0.705	1.184	-0.191	0.182	1.966	1.551	0.719	1.292	0.076	0.728	-0.528	1.489	0.824	0.053	2.4	1.256
188	3.803	4.026	-1.53	2.46	1.693	-0.728	1.524	2.15	2.471	-0.135	1.498	-0.195	0.841	1.101	1.399	1.021	-1.126	1.64	1.695	1.02	1.655	1.88
189	-1.256	3.973	2.693	5.828	3.747	-1.048	-0.795	0.872	1.497	0.308	2.256	-0.482	0.682	1.189	1.089	0.98	1.03	1.037	0.738	0.022	1.336	-0.223
190	-1.324	4.799	-0.201	3.441	3.141	0.008	1.315	0.971	2.528	-1.529	2.449	0.304	0.716	1.717	1.184	-0.264	-1.314	0.793	0.74	1.912	1.728	-0.186
191	2.381	5.598	-0.852	3.224	1.701	-1.374	-0.406	0.77	1.339	-0.331	2.332	1.393	1.013	1.378	-1.692	0.93	0.066	1.118	0.848	2.001	2.615	0.414
192	0.128	5.453	-1.149	4.209	2.435	-0.702	0.629	0.793	3.202	-0.755	2.667	-0.956	1.13	0.901	0.816	0.518	0.458	1.569	0.976	0.854	1.25	0.126
193	-1.704	3.922	0.102	1.873	2.955	-0.623	2.69	1.062	0.494	-0.171	1.569	2.172	0.567	0.912	1.232	-0.109	-0.599	1.192	0.158	1.199	2.895	0.684
194	-2.19	4.443	2.111	4.76	3.259	-0.466	-0.669	0.306	1.485	-0.714	2.35	0.866	0.954	1.587	0.505	0.576	0.392	0.851	0.55	1.202	1.83	-0.431
195	0.612	2.566	0.01	1.524	2.003	-0.697	2.574	1.081	2.132	-0.35	1.687	1.904	1.3	0.963	1.688	0.79	-0.168	1.496	0.228	2.172	2.429	0.902
196	-1.817	2.731	3.866	2.2	4.026	-1.711	-0.735	0.57	1.025	1.931	0.743	0.344	0.738	1.134	1.868	0.991	-0.26	1.334	1.011	1.019	1.693	0.501
197	0.375	4.865	-1.337	1.606	1.989	-0.725	0.077	0.673	0.545	0.721	1.808	1.639	0.952	1.145	-0.652	0.355	-0.711	2.085	1.082	1.346	2.538	1.596
198	-1.364	-0.288	2.056	3.075	2.979	-0.345	1.122	1.322	1.301	0.413	1.608	1.378	1.068	1.099	1.651	0.432	-0.088	1.344	0.108	1.068	2.411	1.219
199	-1.356	5.286	-1.876	2.431	0.975	-0.493	0.956	1.156	1.058	-0.319	2.123	0.756	1.509	0.322	0.784	0.321	-0.741	1.71	0.268	0.099	1.867	0.878
200	0.376	3.684	-1.304	0.201	0.612	-0.43	0.672	1.001	0.735	0.589	0.425	1.346	0.67	1.166	0.539	0.506	1.59	2.326	0.81	1.172	1.1	-0.013
